# Supplementary material for: Computational fluid dynamics of the right atrium: Assessment of modelling criteria for the evaluation of dialysis catheters
Source: PLoS One. 2021 Feb 25;16(2):e0247438. doi: 10.1371/journal.pone.0247438 (PMC7906423; doi:10.1371/journal.pone.0247438)
Supplement: S8 File — (C) [file pone.0247438.s008.c]

/**********************************************************************
   SVCpressure.c                                                         
   UDF for specifying a transient pressure profile boundary condition 
***********************************************************************/

#include "udf.h"

   float a0 =     341.3;   
   float a1 =     78.58;  
   float b1 =     61.67;   
   float a2 =     -122.5;   
   float b2 =     104;  
   float a3 =     20.76;   
   float b3 =     6.209;   
   float a4 =     3.649;  
   float b4 =     -33.21;   
   float a5 =     -0.05391;   
   float b5 =     7.633;  
   float w =      7.856; 

DEFINE_PROFILE(SVCpressure, thread, position) 
{
  face_t f;
  real t = CURRENT_TIME;


  


  begin_f_loop(f, thread)
    {   
      F_PROFILE(f, thread, position) = a0 + a1*cos(t*w) + b1*sin(t*w) + 
               a2*cos(2*t*w) + b2*sin(2*t*w) + a3*cos(3*t*w) + b3*sin(3*t*w) + 
               a4*cos(4*t*w) + b4*sin(4*t*w) + a5*cos(5*t*w) + b5*sin(5*t*w);

    }
  end_f_loop(f, thread)
}
