# Supplementary material for: Computational fluid dynamics of the right atrium: Assessment of modelling criteria for the evaluation of dialysis catheters
Source: PLoS One. 2021 Feb 25;16(2):e0247438. doi: 10.1371/journal.pone.0247438 (PMC7906423; doi:10.1371/journal.pone.0247438)
Supplement: S9 File — (XLSX) [file pone.0247438.s009.xlsx]

## Sheet: Probe pressure over time
[Name]					[Name]					[Name]					[Name]
Probe pressure					Probe velocity					Volume-averaged pressure					Volume-averaged velocity
[Data]					[Data]					[Data]					[Data]
Time [ s ]	Pressure [Pa]	Cycle	Avg error [%]		Time [ s ]	Velocity [m s^-1]	Cycle	Avg error [%]		Time [ s ]	Pressure [Pa]	Cycle	Avg error [%]		Time [ s ]	Velocity [m s^-1]	Cycle	Avg error [%]
0	0	1	64.9608		0	0	1	63.8456		0	0	1	15.662		0	0	1	5.73839
0.01	269	2	18.7106		0.01	0.0922	2	43.1625		0.01	262.309	2	6.43285		0.01	0.22358	2	6.98371
0.02	247	3	15.1845		0.02	0.0887	3	30.4107		0.02	240.501	3	6.70203		0.02	0.211205	3	2.72724
0.03	223	4	7.76622		0.03	0.0868	4	12.4868		0.03	218.131	4	4.1182		0.03	0.202966	4	1.278
0.04	205	5	14.6594		0.04	0.0861	5	11.3622		0.04	200.51	5	5.29237		0.04	0.197823	5	3.34629
0.05	191	6	11.3176		0.05	0.087	6	19.4903		0.05	188.103	6	5.40448		0.05	0.195182	6	2.53044
0.06	182	7	8.23728		0.06	0.0896	7	13.4102		0.06	180.949	7	5.81187		0.06	0.19449	7	1.23553
0.07	177	8	0		0.07	0.0949	8	0		0.07	177.928	8	0		0.07	0.195292	8	0
0.08	174				0.08	0.106				0.08	177.964				0.08	0.19726
0.09	170				0.09	0.126				0.09	180.271				0.09	0.200154
0.1	160				0.1	0.157				0.1	184.202				0.1	0.203828
0.11	142				0.11	0.188				0.11	189.32				0.11	0.208158
0.12	128				0.12	0.202				0.12	194.971				0.12	0.21302
0.13	135				0.13	0.207				0.13	200.799				0.13	0.218235
0.14	155				0.14	0.211				0.14	206.317				0.14	0.223533
0.15	177				0.15	0.215				0.15	211.246				0.15	0.228537
0.16	195				0.16	0.222				0.16	215.237				0.16	0.232887
0.17	210				0.17	0.238				0.17	217.581				0.17	0.236562
0.18	224				0.18	0.266				0.18	217.089				0.18	0.239789
0.19	241				0.19	0.317				0.19	212.414				0.19	0.242669
0.2	277				0.2	0.425				0.2	203.154				0.2	0.24495
0.21	323				0.21	0.6				0.21	189.591				0.21	0.246345
0.22	292				0.22	0.655				0.22	171.957				0.22	0.24698
0.23	219				0.23	0.576				0.23	152.847				0.23	0.246987
0.24	174				0.24	0.491				0.24	136.882				0.24	0.246321
0.25	157				0.25	0.44				0.25	125.572				0.25	0.244981
0.26	153				0.26	0.422				0.26	117.791				0.26	0.243075
0.27	161				0.27	0.436				0.27	113.038				0.27	0.240694
0.28	176				0.28	0.472				0.28	110.475				0.28	0.237843
0.29	188				0.29	0.504				0.29	108.995				0.29	0.234525
0.3	192				0.3	0.516				0.3	108.198				0.3	0.230783
0.31	187				0.31	0.509				0.31	107.559				0.31	0.226665
0.32	176				0.32	0.49				0.32	105.76				0.32	0.222237
0.33	161				0.33	0.466				0.33	101.616				0.33	0.217569
0.34	143				0.34	0.44				0.34	94.8803				0.34	0.212743
0.35	124				0.35	0.414				0.35	86.8426				0.35	0.207836
0.36	107				0.36	0.389				0.36	78.8316				0.36	0.20288
0.37	91.7				0.37	0.365				0.37	71.6508				0.37	0.197894
0.38	78.9				0.38	0.341				0.38	65.5952				0.38	0.192905
0.39	68.4				0.39	0.32				0.39	60.8623				0.39	0.187947
0.4	60.4				0.4	0.301				0.4	57.2816				0.4	0.183075
0.41	54.8				0.41	0.284				0.41	54.9013				0.41	0.178354
0.42	51.4				0.42	0.27				0.42	53.6799				0.42	0.173844
0.43	50.1				0.43	0.257				0.43	53.7411				0.43	0.169629
0.44	51				0.44	0.248				0.44	55.3342				0.44	0.165807
0.45	53.8				0.45	0.239				0.45	58.3758				0.45	0.162493
0.46	58.3				0.46	0.233				0.46	62.9292				0.46	0.15981
0.47	64.1				0.47	0.227				0.47	68.7685				0.47	0.157871
0.48	70.7				0.48	0.222				0.48	75.6692				0.48	0.156772
0.49	78.1				0.49	0.216				0.49	83.4781				0.49	0.156565
0.5	85.8				0.5	0.211				0.5	91.9123				0.5	0.15725
0.51	93.7				0.51	0.205				0.51	100.72				0.51	0.158773
0.52	102				0.52	0.199				0.52	109.436				0.52	0.161017
0.53	109				0.53	0.194				0.53	117.462				0.53	0.163811
0.54	115				0.54	0.189				0.54	124.466				0.54	0.166954
0.55	121				0.55	0.186				0.55	129.858				0.55	0.17024
0.56	124				0.56	0.184				0.56	133.238				0.56	0.173466
0.57	126				0.57	0.184				0.57	134.56				0.57	0.176466
0.58	127				0.58	0.188				0.58	133.791				0.58	0.179115
0.59	125				0.59	0.194				0.59	131.121				0.59	0.181312
0.6	123				0.6	0.203				0.6	126.957				0.6	0.183009
0.61	121				0.61	0.218				0.61	121.728				0.61	0.184218
0.62	120				0.62	0.239				0.62	116.038				0.62	0.184999
0.63	121				0.63	0.269				0.63	110.336				0.63	0.185432
0.64	126				0.64	0.306				0.64	104.979				0.64	0.1856
0.65	131				0.65	0.343				0.65	100.273				0.65	0.185574
0.66	134				0.66	0.37				0.66	96.3578				0.66	0.185382
0.67	136				0.67	0.386				0.67	93.2334				0.67	0.185055
0.68	136				0.68	0.394				0.68	90.9477				0.68	0.18464
0.69	136				0.69	0.397				0.69	89.5211				0.69	0.184194
0.7	135				0.7	0.395				0.7	88.8712				0.7	0.183769
0.71	132				0.71	0.389				0.71	88.8326				0.71	0.183415
0.72	129				0.72	0.381				0.72	89.3693				0.72	0.183182
0.73	127				0.73	0.373				0.73	90.2475				0.73	0.183119
0.74	124				0.74	0.365				0.74	91.5072				0.74	0.183264
0.75	122				0.75	0.357				0.75	93.1422				0.75	0.183648
0.76	119				0.76	0.347				0.76	95.0991				0.76	0.184285
0.77	117				0.77	0.336				0.77	97.4219				0.77	0.185158
0.78	116				0.78	0.325				0.78	100.12				0.78	0.186239
0.79	116				0.79	0.314				0.79	103.236				0.79	0.187498
0.8	117				0.8	0.304				0.8	106.748				0.8	0.188905
0.81	119				0.81	0.295				0.81	110.699				0.81	0.190447
0.82	122				0.82	0.286				0.82	115.045				0.82	0.192131
0.83	126				0.83	0.28				0.83	119.821				0.83	0.193981
0.84	131				0.84	0.274				0.84	125.463				0.84	0.196023
0.85	136				0.85	0.269				0.85	131.336				0.85	0.198275
0.86	142				0.86	0.266				0.86	138.122				0.86	0.200754
0.87	148				0.87	0.263				0.87	145.363				0.87	0.203469
0.88	154				0.88	0.262				0.88	152.995				0.88	0.206434
0.89	161				0.89	0.262				0.89	160.895				0.89	0.209661
0.9	168				0.9	0.262				0.9	168.799				0.9	0.213151
0.91	174				0.91	0.264				0.91	176.546				0.91	0.216897
0.92	180				0.92	0.266				0.92	183.819				0.92	0.220872
0.93	185				0.93	0.269				0.93	190.501				0.93	0.225018
0.94	189				0.94	0.271				0.94	196.204				0.94	0.229262
0.95	192				0.95	0.273				0.95	200.806				0.95	0.233512
0.96	193				0.96	0.274				0.96	204.152				0.96	0.237663
0.97	193				0.97	0.273				0.97	206.069				0.97	0.241603
0.98	192				0.98	0.272				0.98	206.422				0.98	0.245232
0.99	189				0.99	0.27				0.99	205.116				0.99	0.248456
1	185				1	0.268				1	202.169				1	0.251197
1.01	180				1.01	0.265				1.01	197.501				1.01	0.253379
1.02	174				1.02	0.264				1.02	191.324				1.02	0.254944
1.03	167				1.03	0.262				1.03	183.415				1.03	0.255851
1.04	159				1.04	0.261				1.04	173.981				1.04	0.256095
1.05	150				1.05	0.259				1.05	163.685				1.05	0.255689
1.06	140				1.06	0.256				1.06	152.953				1.06	0.254665
1.07	130				1.07	0.251				1.07	142.123				1.07	0.253059
1.08	119				1.08	0.242				1.08	131.667				1.08	0.250924
1.09	109				1.09	0.231				1.09	121.689				1.09	0.248337
1.1	98.2				1.1	0.218				1.1	112.304				1.1	0.245373
1.11	88.7				1.11	0.203				1.11	103.563				1.11	0.242048
1.12	80.3				1.12	0.187				1.12	95.5407				1.12	0.238385
1.13	73				1.13	0.17				1.13	88.2613				1.13	0.234397
1.14	66.5				1.14	0.154				1.14	81.635				1.14	0.230097
1.15	60.9				1.15	0.138				1.15	75.5677				1.15	0.225483
1.16	56.1				1.16	0.122				1.16	70.1554				1.16	0.220552
1.17	52				1.17	0.109				1.17	65.269				1.17	0.215311
1.18	48.5				1.18	0.0979				1.18	60.6952				1.18	0.209802
1.19	45.5				1.19	0.0894				1.19	56.6417				1.19	0.204105
1.2	43.5				1.2	0.0835				1.2	53.4822				1.2	0.198332
1.21	42.4				1.21	0.0801				1.21	51.4372				1.21	0.19261
1.22	42.5				1.22	0.0788				1.22	50.9839				1.22	0.187085
1.23	43.5				1.23	0.0794				1.23	51.923				1.23	0.181894
1.24	45.2				1.24	0.0813				1.24	54.248				1.24	0.177179
1.25	47.9				1.25	0.0842				1.25	58.0983				1.25	0.173069
1.26	51.7				1.26	0.0877				1.26	63.5358				1.26	0.169675
1.27	56.6				1.27	0.091				1.27	70.4491				1.27	0.167089
1.28	62.4				1.28	0.0938				1.28	78.3084				1.28	0.165369
1.29	69				1.29	0.0958				1.29	86.8175				1.29	0.164537
1.3	75.9				1.3	0.0968				1.3	95.5287				1.3	0.164572
1.31	83.2				1.31	0.097				1.31	104.262				1.31	0.165396
1.32	90.6				1.32	0.0965				1.32	112.613				1.32	0.166873
1.33	97.7				1.33	0.0954				1.33	120.105				1.33	0.16883
1.34	104				1.34	0.0941				1.34	126.331				1.34	0.171087
1.35	109				1.35	0.0928				1.35	130.933				1.35	0.173454
1.36	113				1.36	0.0918				1.36	133.453				1.36	0.175755
1.37	114				1.37	0.0914				1.37	133.82				1.37	0.177844
1.38	114				1.38	0.0922				1.38	132.081				1.38	0.179634
1.39	112				1.39	0.0946				1.39	128.448				1.39	0.181084
1.4	108				1.4	0.0991				1.4	123.292				1.4	0.182192
1.41	103				1.41	0.106				1.41	117.136				1.41	0.182984
1.42	96.9				1.42	0.116				1.42	110.672				1.42	0.183473
1.43	90.8				1.43	0.127				1.43	104.55				1.43	0.183646
1.44	84.7				1.44	0.14				1.44	99.1456				1.44	0.183484
1.45	78.6				1.45	0.15				1.45	94.4102				1.45	0.183002
1.46	72.9				1.46	0.157				1.46	90.7029				1.46	0.182237
1.47	68.1				1.47	0.16				1.47	87.8739				1.47	0.181234
1.48	65.5				1.48	0.16				1.48	86.1202				1.48	0.180054
1.49	65.5				1.49	0.161				1.49	85.3526				1.49	0.17877
1.5	67.5				1.5	0.161				1.5	85.3568				1.5	0.177458
1.51	70.5				1.51	0.162				1.51	85.7863				1.51	0.176207
1.52	73.5				1.52	0.164				1.52	86.1624				1.52	0.175105
1.53	75.5				1.53	0.167				1.53	86.0978				1.53	0.17422
1.54	76.2				1.54	0.172				1.54	85.3709				1.54	0.173585
1.55	75.7				1.55	0.178				1.55	84.1036				1.55	0.173192
1.56	74.3				1.56	0.183				1.56	82.5694				1.56	0.173017
1.57	72.4				1.57	0.187				1.57	81.1338				1.57	0.173053
1.58	70.6				1.58	0.189				1.58	80.3896				1.58	0.173307
1.59	70.2				1.59	0.189				1.59	81.1992				1.59	0.17379
1.6	71.9				1.6	0.188				1.6	84.0019				1.6	0.174489
1.61	75.5				1.61	0.187				1.61	88.4348				1.61	0.175383
1.62	80.4				1.62	0.185				1.62	93.7953				1.62	0.176478
1.63	86.2				1.63	0.184				1.63	99.9028				1.63	0.177796
1.64	92.6				1.64	0.183				1.64	106.454				1.64	0.179367
1.65	99.1				1.65	0.182				1.65	113.273				1.65	0.181226
1.66	106				1.66	0.182				1.66	120.182				1.66	0.183409
1.67	112				1.67	0.182				1.67	127.119				1.67	0.185949
1.68	119				1.68	0.184				1.68	134.321				1.68	0.188865
1.69	126				1.69	0.186				1.69	141.919				1.69	0.192163
1.7	133				1.7	0.19				1.7	149.867				1.7	0.195829
1.71	141				1.71	0.195				1.71	158.038				1.71	0.199841
1.72	149				1.72	0.202				1.72	166.25				1.72	0.204159
1.73	156				1.73	0.21				1.73	173.946				1.73	0.208707
1.74	163				1.74	0.219				1.74	181.008				1.74	0.213403
1.75	169				1.75	0.229				1.75	187.165				1.75	0.218152
1.76	174				1.76	0.239				1.76	192.189				1.76	0.22283
1.77	177				1.77	0.249				1.77	195.795				1.77	0.227316
1.78	179				1.78	0.257				1.78	197.839				1.78	0.2315
1.79	178				1.79	0.264				1.79	198.131				1.79	0.235269
1.8	177				1.8	0.269				1.8	196.596				1.8	0.238514
1.81	174				1.81	0.273				1.81	193.096				1.81	0.241146
1.82	171				1.82	0.276				1.82	187.595				1.82	0.243084
1.83	167				1.83	0.279				1.83	179.668				1.83	0.244262
1.84	161				1.84	0.282				1.84	169.256				1.84	0.244654
1.85	152				1.85	0.287				1.85	156.579				1.85	0.244218
1.86	142				1.86	0.292				1.86	142.554				1.86	0.242941
1.87	131				1.87	0.297				1.87	128.563				1.87	0.24093
1.88	119				1.88	0.3				1.88	115.727				1.88	0.238361
1.89	109				1.89	0.299				1.89	105.012				1.89	0.235409
1.9	99.2				1.9	0.295				1.9	96.4877				1.9	0.232197
1.91	89.6				1.91	0.286				1.91	89.7144				1.91	0.228739
1.92	80.7				1.92	0.276				1.92	84.4833				1.92	0.225006
1.93	73.6				1.93	0.264				1.93	81.0059				1.93	0.221005
1.94	68				1.94	0.253				1.94	78.672				1.94	0.216776
1.95	62.8				1.95	0.242				1.95	75.8854				1.95	0.212368
1.96	57				1.96	0.232				1.96	71.7865				1.96	0.207805
1.97	51.2				1.97	0.223				1.97	66.809				1.97	0.203121
1.98	46.1				1.98	0.215				1.98	61.8667				1.98	0.198356
1.99	42.1				1.99	0.208				1.99	57.6427				1.99	0.193573
2	39.4				2	0.202				2	54.4709				2	0.188869
2.01	37.8				2.01	0.196				2.01	52.5537				2.01	0.18434
2.02	37.4				2.02	0.19				2.02	51.8977				2.02	0.180089
2.03	38				2.03	0.184				2.03	52.7185				2.03	0.176197
2.04	39.9				2.04	0.179				2.04	55.0921				2.04	0.172763
2.05	43				2.05	0.175				2.05	59.0517				2.05	0.169876
2.06	47.3				2.06	0.171				2.06	64.5084				2.06	0.167626
2.07	52.8				2.07	0.167				2.07	71.3516				2.07	0.166081
2.08	59.1				2.08	0.164				2.08	79.1821				2.08	0.165298
2.09	66.1				2.09	0.161				2.09	87.6314				2.09	0.165314
2.1	73.5				2.1	0.159				2.1	96.3514				2.1	0.166144
2.11	81.3				2.11	0.158				2.11	105.218				2.11	0.167755
2.12	89.5				2.12	0.157				2.12	114.218				2.12	0.170032
2.13	97.8				2.13	0.157				2.13	122.805				2.13	0.172795
2.14	106				2.14	0.157				2.14	130.36				2.14	0.17583
2.15	112				2.15	0.158				2.15	136.191				2.15	0.178914
2.16	117				2.16	0.159				2.16	139.859				2.16	0.181841
2.17	119				2.17	0.16				2.17	140.981				2.17	0.184447
2.18	120				2.18	0.161				2.18	139.767				2.18	0.186615
2.19	118				2.19	0.161				2.19	136.264				2.19	0.18829
2.2	114				2.2	0.162				2.2	131.027				2.2	0.189445
2.21	110				2.21	0.162				2.21	124.695				2.21	0.190084
2.22	105				2.22	0.161				2.22	117.703				2.22	0.190242
2.23	100				2.23	0.16				2.23	110.546				2.23	0.18995
2.24	96.1				2.24	0.158				2.24	103.751				2.24	0.189243
2.25	92.4				2.25	0.156				2.25	97.4741				2.25	0.188185
2.26	89.5				2.26	0.155				2.26	92.2377				2.26	0.186841
2.27	87.3				2.27	0.157				2.27	88.0266				2.27	0.185275
2.28	85.5				2.28	0.163				2.28	84.8093				2.28	0.183552
2.29	84.3				2.29	0.175				2.29	82.3499				2.29	0.181729
2.3	84				2.3	0.194				2.3	80.4584				2.3	0.179865
2.31	85.7				2.31	0.221				2.31	79.1498				2.31	0.178019
2.32	89.5				2.32	0.251				2.32	78.3477				2.32	0.176242
2.33	95.2				2.33	0.283				2.33	78.1251				2.33	0.174579
2.34	102				2.34	0.313				2.34	78.4371				2.34	0.173072
2.35	109				2.35	0.336				2.35	79.3108				2.35	0.171759
2.36	114				2.36	0.352				2.36	80.8214				2.36	0.170667
2.37	118				2.37	0.359				2.37	83.029				2.37	0.169824
2.38	119				2.38	0.355				2.38	86.1594				2.38	0.169264
2.39	118				2.39	0.341				2.39	90.3333				2.39	0.169022
2.4	115				2.4	0.318				2.4	95.4209				2.4	0.169129
2.41	111				2.41	0.291				2.41	101.21				2.41	0.169593
2.42	108				2.42	0.262				2.42	107.446				2.42	0.170399
2.43	107				2.43	0.234				2.43	113.933				2.43	0.171537
2.44	107				2.44	0.209				2.44	120.657				2.44	0.173008
2.45	109				2.45	0.189				2.45	127.441				2.45	0.174824
2.46	113				2.46	0.174				2.46	134.575				2.46	0.177003
2.47	117				2.47	0.163				2.47	142.108				2.47	0.179555
2.48	122				2.48	0.155				2.48	149.99				2.48	0.182477
2.49	128				2.49	0.15				2.49	158.124				2.49	0.185752
2.5	134				2.5	0.148				2.5	166.289				2.5	0.189356
2.51	140				2.51	0.149				2.51	174.143				2.51	0.193257
2.52	147				2.52	0.151				2.52	181.616				2.52	0.197415
2.53	153				2.53	0.154				2.53	188.248				2.53	0.201758
2.54	159				2.54	0.157				2.54	193.876				2.54	0.20619
2.55	166				2.55	0.16				2.55	198.204				2.55	0.21062
2.56	172				2.56	0.162				2.56	200.954				2.56	0.214957
2.57	177				2.57	0.163				2.57	201.531				2.57	0.219112
2.58	179				2.58	0.165				2.58	199.351				2.58	0.222982
2.59	176				2.59	0.168				2.59	193.391				2.59	0.226429
2.6	168				2.6	0.174				2.6	182.751				2.6	0.229256
2.61	155				2.61	0.183				2.61	168.013				2.61	0.231261
2.62	140				2.62	0.195				2.62	152.928				2.62	0.232332
2.63	128				2.63	0.208				2.63	141.917				2.63	0.232513
2.64	121				2.64	0.219				2.64	135.552				2.64	0.231945
2.65	113				2.65	0.225				2.65	131.096				2.65	0.230751
2.66	106				2.66	0.224				2.66	126.906				2.66	0.229044
2.67	98.6				2.67	0.22				2.67	122.674				2.67	0.22693
2.68	92.1				2.68	0.215				2.68	118.273				2.68	0.224509
2.69	86				2.69	0.211				2.69	113.276				2.69	0.22189
2.7	79.5				2.7	0.208				2.7	107.394				2.7	0.219111
2.71	72.7				2.71	0.207				2.71	100.606				2.71	0.216145
2.72	66				2.72	0.207				2.72	93.3212				2.72	0.212996
2.73	59.7				2.73	0.207				2.73	86.1358				2.73	0.209694
2.74	54.3				2.74	0.206				2.74	79.5239				2.74	0.206251
2.75	49.5				2.75	0.204				2.75	73.5953				2.75	0.20266
2.76	45				2.76	0.202				2.76	68.1849				2.76	0.198901
2.77	40.4				2.77	0.199				2.77	62.8826				2.77	0.194979
2.78	36.1				2.78	0.197				2.78	58.0131				2.78	0.190902
2.79	32.7				2.79	0.194				2.79	54.174				2.79	0.186682
2.8	30.4				2.8	0.192				2.8	51.5057				2.8	0.182378
2.81	29.5				2.81	0.189				2.81	50.3245				2.81	0.178103
2.82	30.4				2.82	0.187				2.82	50.9767				2.82	0.173993
2.83	33				2.83	0.186				2.83	53.4633				2.83	0.170188
2.84	36.7				2.84	0.184				2.84	57.4074				2.84	0.166821
2.85	41.3				2.85	0.183				2.85	62.4672				2.85	0.164011
2.86	46.7				2.86	0.182				2.86	68.4201				2.86	0.161867
2.87	52.5				2.87	0.182				2.87	75.0031				2.87	0.16048
2.88	58.9				2.88	0.182				2.88	82.1961				2.88	0.159927
2.89	65.8				2.89	0.182				2.89	89.8287				2.89	0.160248
2.9	73.3				2.9	0.182				2.9	97.8655				2.9	0.161434
2.91	80.9				2.91	0.183				2.91	105.896				2.91	0.163417
2.92	88.7				2.92	0.184				2.92	113.693				2.92	0.166081
2.93	96.4				2.93	0.185				2.93	121.035				2.93	0.169251
2.94	103				2.94	0.187				2.94	127.233				2.94	0.172733
2.95	110				2.95	0.189				2.95	132.189				2.95	0.176301
2.96	114				2.96	0.192				2.96	135.475				2.96	0.179757
2.97	117				2.97	0.194				2.97	136.876				2.97	0.182922
2.98	119				2.98	0.197				2.98	136.536				2.98	0.185665
2.99	118				2.99	0.2				2.99	134.456				2.99	0.187911
3	116				3	0.203				3	131.067				3	0.189629
3.01	113				3.01	0.206				3.01	126.6				3.01	0.190826
3.02	109				3.02	0.208				3.02	121.52				3.02	0.191544
3.03	105				3.03	0.209				3.03	116.185				3.03	0.191851
3.04	99.7				3.04	0.21				3.04	110.844				3.04	0.191813
3.05	94.9				3.05	0.209				3.05	105.899				3.05	0.191497
3.06	90.3				3.06	0.206				3.06	101.419				3.06	0.190965
3.07	86.2				3.07	0.203				3.07	97.656				3.07	0.190273
3.08	82.8				3.08	0.198				3.08	94.6378				3.08	0.189468
3.09	80.1				3.09	0.192				3.09	92.4129				3.09	0.188596
3.1	78.2				3.1	0.186				3.1	90.9036				3.1	0.187702
3.11	76.8				3.11	0.179				3.11	89.9656				3.11	0.18682
3.12	75.6				3.12	0.172				3.12	89.5567				3.12	0.185976
3.13	74.3				3.13	0.165				3.13	89.4204				3.13	0.185196
3.14	73.1				3.14	0.16				3.14	89.6092				3.14	0.184503
3.15	71.8				3.15	0.155				3.15	90.0756				3.15	0.18392
3.16	71				3.16	0.153				3.16	90.8427				3.16	0.183463
3.17	70.8				3.17	0.152				3.17	91.9182				3.17	0.183158
3.18	71.6				3.18	0.152				3.18	93.2886				3.18	0.18304
3.19	73.4				3.19	0.154				3.19	94.9663				3.19	0.183139
3.2	76.4				3.2	0.318				3.2	97.2368				3.2	0.183485
3.21	80.4				3.21	0.291				3.21	100.116				3.21	0.184103
3.22	85.4				3.22	0.262				3.22	103.868				3.22	0.185003
3.23	91.3				3.23	0.234				3.23	108.537				3.23	0.186182
3.24	97.7				3.24	0.209				3.24	114.095				3.24	0.187628
3.25	104				3.25	0.189				3.25	120.354				3.25	0.189344
3.26	111				3.26	0.174				3.26	127.017				3.26	0.191325
3.27	118				3.27	0.163				3.27	133.927				3.27	0.193581
3.28	124				3.28	0.155				3.28	141.07				3.28	0.19614
3.29	131				3.29	0.15				3.29	148.795				3.29	0.199012
3.3	138				3.3	0.148				3.3	156.909				3.3	0.202197
3.31	144				3.31	0.149				3.31	165.113				3.31	0.205683
3.32	150				3.32	0.151				3.32	173.084				3.32	0.209445
3.33	156				3.33	0.154				3.33	180.608				3.33	0.21344
3.34	161				3.34	0.157				3.34	187.502				3.34	0.217601
3.35	165				3.35	0.16				3.35	193.63				3.35	0.221832
3.36	169				3.36	0.162				3.36	198.874				3.36	0.226026
3.37	172				3.37	0.163				3.37	202.998				3.37	0.230056
3.38	176				3.38	0.165				3.38	205.549				3.38	0.23378
3.39	179				3.39	0.168				3.39	206.01				3.39	0.237045
3.4	181				3.4	0.174				3.4	203.735				3.4	0.239698
3.41	180				3.41	0.183				3.41	198.171				3.41	0.241629
3.42	175				3.42	0.195				3.42	188.726				3.42	0.242753
3.43	165				3.43	0.208				3.43	175.623				3.43	0.242992
3.44	153				3.44	0.219				3.44	160.357				3.44	0.242348
3.45	141				3.45	0.225				3.45	145.079				3.45	0.240908
3.46	131				3.46	0.224				3.46	132.073				3.46	0.23878
3.47	122				3.47	0.22				3.47	121.297				3.47	0.236059
3.48	113				3.48	0.215				3.48	111.66				3.48	0.232848
3.49	101				3.49	0.211				3.49	103.077				3.49	0.229273
3.5	88.4				3.5	0.208				3.5	95.8783				3.5	0.225464
3.51	76.6				3.51	0.207				3.51	90.0341				3.51	0.221533
3.52	66.7				3.52	0.207				3.52	85.2184				3.52	0.21755
3.53	58.9				3.53	0.207				3.53	81.139				3.53	0.213546
3.54	52.5				3.54	0.206				3.54	77.4715				3.54	0.209517
3.55	47.2				3.55	0.204				3.55	73.8697				3.55	0.20544
3.56	42.6				3.56	0.202				3.56	70.1952				3.56	0.201276
3.57	38.7				3.57	0.199				3.57	66.4022				3.57	0.197019
3.58	35.4				3.58	0.197				3.58	62.6013				3.58	0.19268
3.59	33				3.59	0.194				3.59	59.0825				3.59	0.188287
3.6	31.4				3.6	0.192				3.6	56.1372				3.6	0.183912
3.61	30.8				3.61	0.189				3.61	54.0266				3.61	0.179621
3.62	31.1				3.62	0.187				3.62	53.1587				3.62	0.175505
3.63	32.6				3.63	0.186				3.63	53.7243				3.63	0.171668
3.64	35.2				3.64	0.184				3.64	55.8903				3.64	0.168226
3.65	39.1				3.65	0.183				3.65	59.7097				3.65	0.165293
3.66	44.2				3.66	0.182				3.66	65.0887				3.66	0.162967
3.67	50.3				3.67	0.182				3.67	71.8761				3.67	0.161335
3.68	57.5				3.68	0.182				3.68	79.8554				3.68	0.160464
3.69	65.3				3.69	0.182				3.69	88.5379				3.69	0.160373
3.7	73.6				3.7	0.182				3.7	97.6493				3.7	0.161053
3.71	81.7				3.71	0.183				3.71	106.53				3.71	0.162443
3.72	89.3				3.72	0.184				3.72	114.64				3.72	0.164456
3.73	95.7				3.73	0.185				3.73	121.393				3.73	0.166954
3.74	101				3.74	0.187				3.74	126.932				3.74	0.169758
3.75	106				3.75	0.189				3.75	131.026				3.75	0.172665
3.76	109				3.76	0.192				3.76	133.233				3.76	0.175494
3.77	111				3.77	0.194				3.77	133.51				3.77	0.178102
3.78	111				3.78	0.197				3.78	131.993				3.78	0.180377
3.79	110				3.79	0.2				3.79	129.106				3.79	0.182233
3.8	109				3.8	0.203				3.8	125.248				3.8	0.183633
3.81	106				3.81	0.206				3.81	120.726				3.81	0.184557
3.82	103				3.82	0.208				3.82	115.671				3.82	0.185001
3.83	99.3				3.83	0.209				3.83	110.268				3.83	0.184988
3.84	95				3.84	0.21				3.84	104.763				3.84	0.184575
3.85	90.6				3.85	0.209				3.85	99.4799				3.85	0.183835
3.86	86.6				3.86	0.206				3.86	94.6962				3.86	0.182835
3.87	83.4				3.87	0.203				3.87	90.5838				3.87	0.181646
3.88	81.6				3.88	0.198				3.88	87.1894				3.88	0.18032
3.89	81.9				3.89	0.192				3.89	84.5351				3.89	0.178928
3.9	84.6				3.9	0.186				3.9	82.5936				3.9	0.177543
3.91	89.7				3.91	0.179				3.91	81.3743				3.91	0.176213
3.92	96.5				3.92	0.172				3.92	80.8027				3.92	0.174973
3.93	104				3.93	0.165				3.93	80.923				3.93	0.173858
3.94	112				3.94	0.16				3.94	81.7218				3.94	0.172903
3.95	119				3.95	0.155				3.95	83.1814				3.95	0.172143
3.96	125				3.96	0.153				3.96	85.2237				3.96	0.171603
3.97	128				3.97	0.152				3.97	87.7422				3.97	0.171302
3.98	129				3.98	0.152				3.98	90.6845				3.98	0.171252
3.99	130				3.99	0.154				3.99	94.1744				3.99	0.171468
4	131				4	0.107				4	98.3824				4	0.171966
4.01	133				4.01	0.11				4.01	103.368				4.01	0.172771
4.02	136				4.02	0.115				4.02	108.911				4.02	0.173896
4.03	139				4.03	0.12				4.03	114.64				4.03	0.175325
4.04	142				4.04	0.125				4.04	120.58				4.04	0.177055
4.05	145				4.05	0.129				4.05	126.745				4.05	0.179104
4.06	146				4.06	0.134				4.06	133.18				4.06	0.181495
4.07	148				4.07	0.139				4.07	139.87				4.07	0.18425
4.08	150				4.08	0.145				4.08	146.807				4.08	0.187383
4.09	153				4.09	0.15				4.09	154.018				4.09	0.190899
4.1	156				4.1	0.157				4.1	161.308				4.1	0.194782
4.11	159				4.11	0.163				4.11	168.867				4.11	0.199001
4.12	162				4.12	0.171				4.12	176.169				4.12	0.203519
4.13	165				4.13	0.179				4.13	183.42				4.13	0.20826
4.14	168				4.14	0.187				4.14	190.239				4.14	0.21313
4.15	170				4.15	0.196				4.15	196.298				4.15	0.218026
4.16	173				4.16	0.206				4.16	201.406				4.16	0.222837
4.17	175				4.17	0.215				4.17	205.136				4.17	0.227442
4.18	178				4.18	0.223				4.18	207.057				4.18	0.231721
4.19	180				4.19	0.23				4.19	206.658				4.19	0.235546
4.2	181				4.2	0.233				4.2	203.1				4.2	0.238796
4.21	178				4.21	0.234				4.21	195.565				4.21	0.241347
4.22	171				4.22	0.23				4.22	183.938				4.22	0.243072
4.23	160				4.23	0.225				4.23	169.192				4.23	0.243881
4.24	147				4.24	0.219				4.24	153.299				4.24	0.243757
4.25	134				4.25	0.216				4.25	138.757				4.25	0.242762
4.26	125				4.26	0.216				4.26	127.634				4.26	0.241008
4.27	117				4.27	0.217				4.27	120.121				4.27	0.238651
4.28	108				4.28	0.218				4.28	113.449				4.28	0.235767
4.29	96.3				4.29	0.219				4.29	106.145				4.29	0.232462
4.3	83.3				4.3	0.218				4.3	99.32				4.3	0.228859
4.31	72				4.31	0.215				4.31	93.744				4.31	0.225056
4.32	63				4.32	0.21				4.32	89.1628				4.32	0.221132
4.33	56.3				4.33	0.202				4.33	85.1943				4.33	0.217134
4.34	51.7				4.34	0.193				4.34	81.4557				4.34	0.213073
4.35	48.3				4.35	0.184				4.35	77.6065				4.35	0.208926
4.36	45.4				4.36	0.177				4.36	73.5506				4.36	0.204672
4.37	42.8				4.37	0.17				4.37	69.3228				4.37	0.200345
4.38	40.3				4.38	0.165				4.38	65.1576				4.38	0.19598
4.39	38.1				4.39	0.161				4.39	61.4037				4.39	0.191619
4.4	36.5				4.4	0.158				4.4	58.4876				4.4	0.187317
4.41	35.7				4.41	0.155				4.41	56.6434				4.41	0.183124
4.42	35.7				4.42	0.153				4.42	56.0812				4.42	0.179098
4.43	36.4				4.43	0.15				4.43	56.6933				4.43	0.175323
4.44	37.9				4.44	0.148				4.44	58.4886				4.44	0.171921
4.45	40.4				4.45	0.146				4.45	61.7167				4.45	0.16902
4.46	44.6				4.46	0.144				4.46	67.0234				4.46	0.166727
4.47	50.7				4.47	0.142				4.47	74.3001				4.47	0.165114
4.48	57.8				4.48	0.141				4.48	82.7908				4.48	0.164242
4.49	65.5				4.49	0.14				4.49	91.8992				4.49	0.164152
4.5	73.6				4.5	0.14				4.5	101.219				4.5	0.164839
4.51	81.7				4.51	0.14				4.51	110.272				4.51	0.166245
4.52	89.7				4.52	0.141				4.52	118.821				4.52	0.168255
4.53	96.9				4.53	0.142				4.53	126.064				4.53	0.170712
4.54	103				4.54	0.144				4.54	132.124				4.54	0.173448
4.55	108				4.55	0.146				4.55	136.084				4.55	0.176271
4.56	112				4.56	0.149				4.56	138.197				4.56	0.178982
4.57	113				4.57	0.151				4.57	138.394				4.57	0.181447
4.58	114				4.58	0.154				4.58	136.756				4.58	0.183539
4.59	112				4.59	0.157				4.59	133.511				4.59	0.185178
4.6	109				4.6	0.16				4.6	128.82				4.6	0.186333
4.61	106				4.61	0.162				4.61	123.037				4.61	0.187025
4.62	101				4.62	0.164				4.62	116.725				4.62	0.187302
4.63	97				4.63	0.164				4.63	110.451				4.63	0.187212
4.64	93				4.64	0.164				4.64	104.627				4.64	0.186799
4.65	89.5				4.65	0.163				4.65	99.5045				4.65	0.186103
4.66	86.1				4.66	0.162				4.66	95.0329				4.66	0.18515
4.67	83				4.67	0.162				4.67	91.4628				4.67	0.18397
4.68	79.9				4.68	0.163				4.68	88.5773				4.68	0.182605
4.69	77.1				4.69	0.167				4.69	86.4604				4.69	0.181098
4.7	74.7				4.7	0.175				4.7	84.9846				4.7	0.179497
4.71	72.6				4.71	0.187				4.71	84.0951				4.71	0.17787
4.72	70.9				4.72	0.204				4.72	83.8598				4.72	0.176282
4.73	69.3				4.73	0.222				4.73	84.1476				4.73	0.174794
4.74	67.6				4.74	0.24				4.74	84.9863				4.74	0.173473
4.75	65.6				4.75	0.253				4.75	86.3713				4.75	0.172372
4.76	63.6				4.76	0.259				4.76	88.2981				4.76	0.171534
4.77	62.5				4.77	0.256				4.77	90.8103				4.77	0.170986
4.78	63.1				4.78	0.244				4.78	93.8416				4.78	0.170744
4.79	65.5				4.79	0.224				4.79	97.3096				4.79	0.170812
4.8	69.5				4.8	0.201				4.8	100.994				4.8	0.171189
4.81	74.3				4.81	0.11				4.81	104.624				4.81	0.171863
4.82	79.5				4.82	0.115				4.82	108.111				4.82	0.172827
4.83	85				4.83	0.12				4.83	111.725				4.83	0.174085
4.84	90.9				4.84	0.125				4.84	115.743				4.84	0.175642
4.85	97				4.85	0.129				4.85	120.26				4.85	0.177513
4.86	104				4.86	0.134				4.86	125.324				4.86	0.179708
4.87	110				4.87	0.139				4.87	130.815				4.87	0.182234
4.88	116				4.88	0.145				4.88	136.222				4.88	0.185092
4.89	123				4.89	0.154				4.89	141.749				4.89	0.188277
4.9	130				4.9	0.157				4.9	148.189				4.9	0.191798
4.91	138				4.91	0.166				4.91	155.211				4.91	0.195685
4.92	145				4.92	0.171				4.92	162.127				4.92	0.199913
4.93	153				4.93	0.179				4.93	169.207				4.93	0.204396
4.94	159				4.94	0.187				4.94	175.913				4.94	0.209008
4.95	165				4.95	0.194				4.95	182.3				4.95	0.213619
4.96	170				4.96	0.206				4.96	187.869				4.96	0.218102
4.97	173				4.97	0.215				4.97	192.236				4.97	0.222336
4.98	173				4.98	0.223				4.98	195.084				4.98	0.226219
4.99	172				4.99	0.228				4.99	196.194				4.99	0.229663
5	169				5	0.233				5	195.449				5	0.232585
5.01	165				5.01	0.234				5.01	192.875				5.01	0.234912
5.02	159				5.02	0.23				5.02	188.552				5.02	0.236593
5.03	154				5.03	0.225				5.03	182.716				5.03	0.23758
5.04	149				5.04	0.219				5.04	175.061				5.04	0.237852
5.05	144				5.05	0.216				5.05	165.264				5.05	0.237462
5.06	136				5.06	0.216				5.06	152.961				5.06	0.236459
5.07	126				5.07	0.217				5.07	138.584				5.07	0.234829
5.08	113				5.08	0.218				5.08	123.679				5.08	0.232592
5.09	98.2				5.09	0.219				5.09	109.542				5.09	0.229836
5.1	84.1				5.1	0.218				5.1	96.8735				5.1	0.226686
5.11	72.2				5.11	0.215				5.11	86.3204				5.11	0.223239
5.12	62.1				5.12	0.212				5.12	77.8718				5.12	0.219549
5.13	53.6				5.13	0.205				5.13	71.4272				5.13	0.215622
5.14	48				5.14	0.193				5.14	68.1524				5.14	0.211482
5.15	45				5.15	0.184				5.15	67.0641				5.15	0.207204
5.16	43				5.16	0.177				5.16	66.2955				5.16	0.202829
5.17	40.3				5.17	0.17				5.17	64.2267				5.17	0.198373
5.18	36.5				5.18	0.196				5.18	60.5149				5.18	0.193868
5.19	32.6				5.19	0.161				5.19	56.1839				5.19	0.18938
5.2	29.6				5.2	0.158				5.2	52.456				5.2	0.184972
5.21	27.9				5.21	0.155				5.21	49.9591				5.21	0.1807
5.22	27.7				5.22	0.153				5.22	48.9065				5.22	0.176633
5.23	28.9				5.23	0.15				5.23	49.5612				5.23	0.172881
5.24	31.6				5.24	0.148				5.24	51.9451				5.24	0.169573
5.25	35.6				5.25	0.146				5.25	56.0184				5.25	0.16684
5.26	40.8				5.26	0.144				5.26	61.6313				5.26	0.164794
5.27	47				5.27	0.142				5.27	68.6185				5.27	0.16352
5.28	54.1				5.28	0.141				5.28	76.7414				5.28	0.163074
5.29	62.1				5.29	0.14				5.29	85.7519				5.29	0.163487
5.3	70.7				5.3	0.14				5.3	95.2867				5.3	0.16474
5.31	79.7				5.31	0.14				5.31	104.999				5.31	0.166758
5.32	88.7				5.32	0.141				5.32	114.478				5.32	0.169411
5.33	97.5				5.33	0.142				5.33	123.366				5.33	0.172521
5.34	105				5.34	0.144				5.34	131.006				5.34	0.17588
5.35	112				5.35	0.146				5.35	136.965				5.35	0.179275
5.36	117				5.36	0.149				5.36	140.817				5.36	0.182507
5.37	120				5.37	0.151				5.37	142.31				5.37	0.185414
5.38	120				5.38	0.154				5.38	141.592				5.38	0.187876
5.39	119				5.39	0.157				5.39	138.736				5.39	0.189835
5.4	116				5.4	0.16				5.4	134.046				5.4	0.191261
5.41	111				5.41	0.162				5.41	127.934				5.41	0.192163
5.42	106				5.42	0.164				5.42	121.038				5.42	0.192573
5.43	102				5.43	0.164				5.43	113.902				5.43	0.192537
5.44	97.3				5.44	0.164				5.44	106.865				5.44	0.192085
5.45	93.7				5.45	0.163				5.45	100.393				5.45	0.191238
5.46	90.9				5.46	0.162				5.46	94.7646				5.46	0.190048
5.47	88.8				5.47	0.162				5.47	90.1349				5.47	0.188585
5.48	87				5.48	0.163				5.48	86.55				5.48	0.186934
5.49	85.5				5.49	0.167				5.49	83.9924				5.49	0.185173
5.5	84.2				5.5	0.177				5.5	82.2937				5.5	0.183374
5.51	83.3				5.51	0.172				5.51	81.2861				5.51	0.181605
5.52	83.1				5.52	0.167				5.52	80.7515				5.52	0.179916
5.53	83.9				5.53	0.162				5.53	80.6249				5.53	0.178348
5.54	85.3				5.54	0.158				5.54	80.8684				5.54	0.176935
5.55	86.6				5.55	0.154				5.55	81.5103				5.55	0.175707
5.56	87				5.56	0.151				5.56	82.6117				5.56	0.174691
5.57	85.9				5.57	0.148				5.57	84.3462				5.57	0.17392
5.58	83.8				5.58	0.147				5.58	87.0033				5.58	0.17343
5.59	81.3				5.59	0.146				5.59	90.7803				5.59	0.17326
5.6	79.4				5.6	0.146				5.6	95.6743				5.6	0.173445
5.61	78.9				5.61	0.178				5.61	101.367				5.61	0.173996
5.62	79.8				5.62	0.159				5.62	107.486				5.62	0.174894
5.63	82.3				5.63	0.146				5.63	113.825				5.63	0.176114
5.64	86.3				5.64	0.139				5.64	120.353				5.64	0.177641
5.65	91.4				5.65	0.137				5.65	127.163				5.65	0.179473
5.66	97.6				5.66	0.138				5.66	134.328				5.66	0.181618
5.67	105				5.67	0.142				5.67	141.895				5.67	0.184092
5.68	113				5.68	0.146				5.68	149.804				5.68	0.186931
5.69	121				5.69	0.152				5.69	157.729				5.69	0.190139
5.7	130				5.7	0.157				5.7	165.51				5.7	0.193696
5.71	140				5.71	0.161				5.71	172.909				5.71	0.197572
5.72	149				5.72	0.165				5.72	179.449				5.72	0.201704
5.73	157				5.73	0.168				5.73	184.499				5.73	0.205987
5.74	163				5.74	0.171				5.74	187.602				5.74	0.210268
5.75	166				5.75	0.173				5.75	187.913				5.75	0.214373
5.76	166				5.76	0.175				5.76	185.264				5.76	0.21818
5.77	164				5.77	0.179				5.77	180.863				5.77	0.221616
5.78	161				5.78	0.184				5.78	176.89				5.78	0.224652
5.79	158				5.79	0.192				5.79	173.062				5.79	0.227316
5.8	153				5.8	0.202				5.8	169.2				5.8	0.229592
5.81	147				5.81	0.212				5.81	165.457				5.81	0.231359
5.82	140				5.82	0.219				5.82	161.62				5.82	0.232511
5.83	134				5.83	0.222				5.83	157.752				5.83	0.232998
5.84	129				5.84	0.221				5.84	153.763				5.84	0.232826
5.85	125				5.85	0.219				5.85	149.464				5.85	0.232034
5.86	120				5.86	0.216				5.86	144.102				5.86	0.230721
5.87	114				5.87	0.217				5.87	136.923				5.87	0.229002
5.88	105				5.88	0.219				5.88	127.608				5.88	0.226919
5.89	94.6				5.89	0.224				5.89	116.61				5.89	0.224507
5.9	84				5.9	0.228				5.9	105.18				5.9	0.221827
5.91	74.4				5.91	0.231				5.91	94.5208				5.91	0.218923
5.92	66				5.92	0.232				5.92	85.2642				5.92	0.215826
5.93	58.3				5.93	0.232				5.93	77.2274				5.93	0.212534
5.94	51.3				5.94	0.23				5.94	70.1755				5.94	0.209006
5.95	46.1				5.95	0.228				5.95	65.112				5.95	0.205188
5.96	43.4				5.96	0.225				5.96	62.5271				5.96	0.201092
5.97	42.2				5.97	0.222				5.97	61.3716				5.97	0.196779
5.98	41.3				5.98	0.219				5.98	60.3407				5.98	0.192324
5.99	39.9				5.99	0.216				5.99	58.8854				5.99	0.187805
6	38				6	0.213				6	56.858				6	0.183307
6.01	35.8				6.01	0.211				6.01	54.5851				6.01	0.178947
6.02	34.3				6.02	0.208				6.02	53.1469				6.02	0.17485
6.03	34.2				6.03	0.205				6.03	53.2341				6.03	0.171144
6.04	35.7				6.04	0.203				6.04	55.0342				6.04	0.16794
6.05	38.5				6.05	0.2				6.05	58.4504				6.05	0.16535
6.06	42.9				6.06	0.197				6.06	63.6402				6.06	0.163472
6.07	48.6				6.07	0.195				6.07	70.218				6.07	0.162388
6.08	55.3				6.08	0.193				6.08	77.8892				6.08	0.162152
6.09	62.8				6.09	0.192				6.09	86.2646				6.09	0.162778
6.1	70.7				6.1	0.19				6.1	95.0315				6.1	0.164235
6.11	79.1				6.11	0.189				6.11	103.924				6.11	0.166442
6.12	87.1				6.12	0.189				6.12	112.188				6.12	0.169269
6.13	95.1				6.13	0.189				6.13	119.961				6.13	0.172529
6.14	102				6.14	0.189				6.14	126.548				6.14	0.176037
6.15	109				6.15	0.189				6.15	131.858				6.15	0.179561
6.16	113				6.16	0.19				6.16	135.266				6.16	0.182896
6.17	116				6.17	0.191				6.17	136.869				6.17	0.18588
6.18	118				6.18	0.192				6.18	136.411				6.18	0.188393
6.19	117				6.19	0.193				6.19	134.131				6.19	0.190374
6.2	115				6.2	0.194				6.2	130.312				6.2	0.191819
6.21	112				6.21	0.195				6.21	125.376				6.21	0.192738
6.22	107				6.22	0.195				6.22	119.708				6.22	0.193157
6.23	103				6.23	0.195				6.23	113.93				6.23	0.193127
6.24	97.7				6.24	0.195				6.24	108.243				6.24	0.192714
6.25	92.7				6.25	0.193				6.25	103.105				6.25	0.191981
6.26	87.8				6.26	0.191				6.26	98.535				6.26	0.190994
6.27	83.4				6.27	0.189				6.27	94.718				6.27	0.189829
6.28	79.5				6.28	0.185				6.28	91.683				6.28	0.188574
6.29	76.2				6.29	0.181				6.29	89.3375				6.29	0.187288
6.3	73.5				6.3	0.177				6.3	87.6744				6.3	0.186013
6.31	71.4				6.31	0.172				6.31	86.6767				6.31	0.184777
6.32	69.8				6.32	0.167				6.32	86.3075				6.32	0.183615
6.33	68.5				6.33	0.162				6.33	86.484				6.33	0.182576
6.34	67.4				6.34	0.158				6.34	87.1192				6.34	0.1817
6.35	66.6				6.35	0.154				6.35	88.1297				6.35	0.181012
6.36	66.2				6.36	0.151				6.36	89.4814				6.36	0.180529
6.37	66.5				6.37	0.148				6.37	91.1306				6.37	0.180255
6.38	67.8				6.38	0.147				6.38	93.0583				6.38	0.180191
6.39	70				6.39	0.146				6.39	95.2615				6.39	0.180355
6.4	73				6.4	0.146				6.4	97.7122				6.4	0.180778
