# Supplementary material for: Computational fluid dynamics of the right atrium: Assessment of modelling criteria for the evaluation of dialysis catheters
Source: PLoS One. 2021 Feb 25;16(2):e0247438. doi: 10.1371/journal.pone.0247438 (PMC7906423; doi:10.1371/journal.pone.0247438)
Supplement: S10 File — (XLSX) [file pone.0247438.s010.xlsx]

## Sheet: Flow rates
IVC FLOW RATE	A [m2]	0.000223487		SVC FLOW RATE	A [m2]	0.000228046		TV FLOW RATE	A [m2]	0.000994576
[Data]				[Data]				[Data]
Time [ s ]	velocity ivc [ m s^-1 ]	Q [ml/s]		Time [ s ]	velocity svc [ m s^-1 ]	Q [ml/s]		Time [ s ]	velocity tv [ m s^-1 ]	Q [ml/s]
0	0.304016	67.9436		0	0.360773	82.2728		0	0.151036	150.216
0.0100001	0.313022	69.9565		0.0100001	0.364101	83.0317		0.0100001	0.153822	152.988
0.0200001	0.322607	72.0984		0.0200001	0.368298	83.989		0.0200001	0.156939	156.087
0.0300001	0.332695	74.3529		0.0300001	0.37337	85.1455		0.0300001	0.160368	159.498
0.0400001	0.343287	76.7201		0.0400001	0.37936	86.5116		0.0400001	0.164122	163.232
0.05	0.354388	79.201		0.05	0.386312	88.097		0.05	0.16821	167.298
0.06	0.365983	81.7924		0.06	0.394232	89.9031		0.06	0.172632	171.695
0.07	0.378038	84.4866		0.07	0.403116	91.929		0.07	0.177378	176.416
0.08	0.39047	87.2649		0.08	0.412914	94.1634		0.08	0.182418	181.428
0.09	0.403135	90.0955		0.09	0.423528	96.5839		0.09	0.187697	186.679
0.1	0.415848	92.9366		0.1	0.434841	99.1636		0.1	0.193148	192.1
0.11	0.428348	95.7302		0.11	0.446681	101.864		0.11	0.198671	197.594
0.12	0.440338	98.4099		0.12	0.458857	104.64		0.12	0.204158	203.05
0.13	0.451393	100.88		0.13	0.471075	107.427		0.13	0.209443	208.307
0.14	0.460984	103.024		0.14	0.482955	110.136		0.14	0.214322	213.16
0.15	0.468603	104.727		0.15	0.494074	112.672		0.15	0.218584	217.398
0.16	0.473782	105.884		0.16	0.504034	114.943		0.16	0.222031	220.827
0.17	0.476131	106.409		0.17	0.512458	116.864		0.17	0.224491	223.273
0.18	0.4754	106.246		0.18	0.518966	118.348		0.18	0.225819	224.594
0.19	0.471643	105.406		0.19	0.523412	119.362		0.19	0.225994	224.768
0.2	0.465209	103.968		0.2	0.52578	119.902		0.2	0.225091	223.87
0.21	0.456619	102.048		0.21	0.526214	120.001		0.21	0.22326	222.049
0.22	0.446155	99.7098		0.22	0.524711	119.658		0.22	0.220564	219.368
0.23	0.433658	96.9169		0.23	0.520923	118.795		0.23	0.216888	215.711
0.24	0.418822	93.6013		0.24	0.51439	117.304		0.24	0.212056	210.906
0.25	0.401778	89.7922		0.25	0.505046	115.174		0.25	0.206084	204.966
0.26	0.383109	85.6199		0.26	0.493265	112.487		0.26	0.199187	198.107
0.27	0.363579	81.2551		0.27	0.479575	109.365		0.27	0.19166	190.62
0.28	0.344024	76.8848		0.28	0.464563	105.942		0.28	0.183824	182.827
0.29	0.325197	72.6773		0.29	0.448829	102.354		0.29	0.175986	175.031
0.3	0.307656	68.7571		0.3	0.432933	98.7286		0.3	0.168399	167.486
0.31	0.2917	65.1911		0.31	0.417324	95.1691		0.31	0.161235	160.36
0.32	0.277392	61.9935		0.32	0.402324	91.7484		0.32	0.15458	153.742
0.33	0.264641	59.1439		0.33	0.388088	88.502		0.33	0.148451	147.646
0.34	0.253152	56.5763		0.34	0.3746	85.426		0.34	0.142777	142.002
0.35	0.242578	54.213		0.35	0.361752	82.496		0.35	0.137455	136.709
0.36	0.232596	51.9823		0.36	0.349422	79.6843		0.36	0.132385	131.667
0.37	0.223041	49.8467		0.37	0.337558	76.9788		0.37	0.127517	126.825
0.38	0.213871	47.7973		0.38	0.32615	74.3771		0.38	0.122841	122.174
0.39	0.205081	45.833		0.39	0.315223	71.8854		0.39	0.11836	117.718
0.4	0.196835	43.99		0.4	0.304885	69.5279		0.4	0.114137	113.518
0.41	0.189481	42.3465		0.41	0.295329	67.3486		0.41	0.110293	109.695
0.42	0.183451	40.9989		0.42	0.286771	65.3969		0.42	0.106976	106.396
0.43	0.179318	40.0753		0.43	0.279557	63.7519		0.43	0.104393	103.827
0.44	0.177715	39.7169		0.44	0.274083	62.5036		0.44	0.102778	102.221
0.45	0.179276	40.0659		0.45	0.270733	61.7396		0.45	0.102361	101.806
0.46	0.184602	41.2561		0.46	0.269906	61.5509		0.46	0.103368	102.807
0.47	0.194107	43.3803		0.47	0.271894	62.0043		0.47	0.105959	105.385
0.48	0.207948	46.4737		0.48	0.276853	63.1353		0.48	0.110207	109.609
0.49	0.225968	50.5009		0.49	0.284761	64.9385		0.49	0.116069	115.439
0.5	0.247632	55.3425		0.5	0.295374	67.3589		0.5	0.12337	122.701
0.51	0.272102	60.8113		0.51	0.308314	70.3097		0.51	0.131836	131.121
0.52	0.29821	66.6462		0.52	0.322984	73.6552		0.52	0.141066	140.301
0.53	0.324549	72.5325		0.53	0.338691	77.2372		0.53	0.150586	149.77
0.54	0.349689	78.1509		0.54	0.354777	80.9055		0.54	0.159924	159.056
0.55	0.372065	83.1516		0.55	0.370425	84.474		0.55	0.16854	167.626
0.56	0.390401	87.2495		0.56	0.384961	87.7888		0.56	0.175993	175.038
0.57	0.4037	90.2217		0.57	0.397762	90.7079		0.57	0.181916	180.93
0.58	0.411471	91.9584		0.58	0.408363	93.1256		0.58	0.186093	185.084
0.59	0.41371	92.4589		0.59	0.416471	94.9746		0.59	0.188456	187.433
0.6	0.410778	91.8035		0.6	0.421927	96.2188		0.6	0.189048	188.022
0.61	0.403309	90.1343		0.61	0.424728	96.8576		0.61	0.188012	186.992
0.62	0.392185	87.6483		0.62	0.424908	96.8985		0.62	0.185553	184.547
0.63	0.378423	84.5727		0.63	0.422693	96.3935		0.63	0.181953	180.966
0.64	0.362988	81.1232		0.64	0.418396	95.4135		0.64	0.177499	176.537
0.65	0.346793	77.5037		0.65	0.412352	94.0353		0.65	0.172475	171.539
0.66	0.330747	73.9177		0.66	0.405066	92.3736		0.66	0.167198	166.291
0.67	0.315519	70.5143		0.67	0.396953	90.5235		0.67	0.161916	161.038
0.68	0.301666	67.4184		0.68	0.388427	88.5791		0.68	0.156848	155.998
0.69	0.289562	64.7134		0.69	0.379886	86.6316		0.69	0.15217	151.345
0.7	0.27947	62.4579		0.7	0.371679	84.76		0.7	0.148021	147.218
0.71	0.271552	60.6884		0.71	0.364113	83.0344		0.71	0.144507	143.723
0.72	0.265873	59.4191		0.72	0.357416	81.5072		0.72	0.141695	140.926
0.73	0.26246	58.6563		0.73	0.351819	80.2309		0.73	0.139645	138.887
0.74	0.261226	58.3806		0.74	0.34741	79.2254		0.74	0.138356	137.606
0.75	0.262088	58.5734		0.75	0.344287	78.5133		0.75	0.137834	137.087
0.76	0.264921	59.2064		0.76	0.342489	78.1034		0.76	0.138059	137.31
0.77	0.269607	60.2537		0.77	0.342036	78		0.77	0.139008	138.254
0.78	0.276013	61.6852		0.78	0.342919	78.2014		0.78	0.140649	139.887
0.79	0.283988	63.4677		0.79	0.345112	78.7014		0.79	0.142944	142.169
0.8	0.293395	65.5701		0.8	0.348567	79.4892		0.8	0.14585	145.059
						[Name]			[Name]
						Maximum pressure at pres max			Maximum velocity at vel max
						[Data]			[Data]
						Time [ s ]			Time [ s ]	vel max [ m s^-1 ]
						0.02			0.02	0.719
						0.04			0.04	0.747
						0.06			0.06	0.786
						0.08			0.08	0.834
						0.1			0.1	0.887
						0.12			0.12	0.986
						0.14			0.14	1.08
						0.16			0.16	1.12
						0.18			0.18	1.12
						0.2			0.2	1.09
						0.22			0.22	1.02
						0.24			0.24	0.984
						0.26			0.26	0.929
						0.28			0.28	0.897
						0.3			0.3	0.875
						0.32			0.32	0.839
						0.34			0.34	0.749
						0.36			0.36	0.718
						0.38			0.38	0.683
						0.4			0.4	0.649
						0.42			0.42	0.615
						0.44			0.44	0.584
						0.46			0.46	0.556
						0.48			0.48	0.531
						0.5			0.5	0.575
						0.52			0.52	0.687
						0.54			0.54	0.807
						0.56			0.56	0.906
						0.58			0.58	0.962
						0.6			0.6	0.963
						0.62			0.62	0.917
						0.64			0.64	0.844
						0.66			0.66	0.8
						0.68			0.68	0.772
						0.7			0.7	0.734
						0.72			0.72	0.692
						0.74			0.74	0.667
						0.76			0.76	0.657
						0.78			0.78	0.632
						0.8			0.8	0.652
						0.82			0.82	0.727
						0.84			0.84	0.821
						0.86			0.86	0.915
						0.88			0.88	0.984
						0.9			0.9	1.02
						0.92			0.92	1.01
						0.94			0.94	0.962
						0.96			0.96	0.897
						0.98			0.98	0.838
						1			1	0.818
						1.02			1.02	0.803
						1.04			1.04	0.798
						1.06			1.06	0.816
						1.08			1.08	0.886
						1.1			1.1	0.96
						1.12			1.12	1.02
						1.14			1.14	1.06
						1.16			1.16	1.08
						1.18			1.18	1.06
						1.2			1.2	1.01
						1.22			1.22	0.976
						1.24			1.24	0.955
						1.26			1.26	0.872
						1.28			1.28	0.812
						1.3			1.3	0.749
						1.32			1.32	0.733
						1.34			1.34	0.712
						1.36			1.36	0.686
						1.38			1.38	0.657
						1.4			1.4	0.628
						1.42			1.42	0.598
						1.44			1.44	0.568
						1.46			1.46	0.553
						1.48			1.48	0.605
						1.5			1.5	0.711
						1.52			1.52	0.823
						1.54			1.54	0.913
						1.56			1.56	0.962
						1.58			1.58	0.96
						1.6			1.6	0.916
						1.62			1.62	0.846
						1.64			1.64	0.801
						1.66			1.66	0.78
						1.68			1.68	0.756
						1.7			1.7	0.748
						1.72			1.72	0.762
						1.74			1.74	0.719
						1.76			1.76	0.644
						1.78			1.78	0.666
						1.8			1.8	0.747
						1.82			1.82	0.849
						1.84			1.84	0.949
						1.86			1.86	1.02
						1.88			1.88	1.06
						1.9			1.9	1.05
						1.92			1.92	1
						1.94			1.94	0.934
						1.96			1.96	0.882
						1.98			1.98	0.853
						2			2	0.83
						2.02			2.02	0.821
						2.04			2.04	0.828
						2.06			2.06	0.877
						2.08			2.08	0.944
						2.1			2.1	1
						2.12			2.12	1.04
						2.14			2.14	1.06
						2.16			2.16	1.05
						2.18			2.18	1.01
						2.2			2.2	0.96
						2.22			2.22	0.931
						2.24			2.24	0.939
						2.26			2.26	0.896
						2.28			2.28	0.802
						2.3			2.3	0.733
						2.32			2.32	0.706
						2.34			2.34	0.676
						2.36			2.36	0.646
						2.38			2.38	0.617
						2.4			2.4	0.586
						2.42			2.42	0.554
						2.44			2.44	0.537
						2.46			2.46	0.554
						2.48			2.48	0.641
						2.5			2.5	0.763
						2.52			2.52	0.87
						2.54			2.54	0.937
						2.56			2.56	0.953
						2.58			2.58	0.919
						2.6			2.6	0.854
						2.62			2.62	0.794
						2.64			2.64	0.775
						2.66			2.66	0.75
						2.68			2.68	0.715
						2.7			2.7	0.678
						2.72			2.72	0.663
						2.74			2.74	0.659
						2.76			2.76	0.68
						2.78			2.78	0.751
						2.8			2.8	0.841
						2.82			2.82	0.931
						2.84			2.84	1
						2.86			2.86	1.03
						2.88			2.88	1.03
						2.9			2.9	0.988
						2.92			2.92	0.942
						2.94			2.94	0.879
						2.96			2.96	0.849
						2.98			2.98	0.829
						3			3	0.828
						3.02			3.02	0.855
						3.04			3.04	0.915
						3.06			3.06	0.973
						3.08			3.08	1.02
						3.1			3.1	1.05
						3.12			3.12	1.06
						3.14			3.14	1.05
						3.16			3.16	1.01
						3.18			3.18	0.968
						3.2			3.2	0.929
						3.22			3.22	0.879
						3.24			3.24	0.833
						3.26			3.26	0.788
						3.28			3.28	0.74
						3.3			3.3	0.717
						3.32			3.32	0.688
						3.34			3.34	0.661
						3.36			3.36	0.629
						3.38			3.38	0.591
						3.4			3.4	0.552
						3.42			3.42	0.53
						3.44			3.44	0.543
						3.46			3.46	0.587
						3.48			3.48	0.715
						3.5			3.5	0.834
						3.52			3.52	0.914
						3.54			3.54	0.942
						3.56			3.56	0.919
						3.58			3.58	0.862
						3.6			3.6	0.801
						3.62			3.62	0.796
						3.64			3.64	0.781
						3.66			3.66	0.758
						3.68			3.68	0.73
						3.7			3.7	0.695
						3.72			3.72	0.666
						3.74			3.74	0.68
						3.76			3.76	0.744
						3.78			3.78	0.829
						3.8			3.8	0.918
						3.82			3.82	0.992
						3.84			3.84	1.03
						3.86			3.86	1.03
						3.88			3.88	0.998
						3.9			3.9	0.944
						3.92			3.92	0.904
						3.94			3.94	0.893
						3.96			3.96	0.868
						3.98			3.98	0.839
						4			4	0.838
						4.02			4.02	0.889
						4.04			4.04	0.951
						4.06			4.06	1.01
						4.08			4.08	1.05
						4.1			4.1	1.07
						4.12			4.12	1.06
						4.14			4.14	1.01
						4.16			4.16	0.969
						4.18			4.18	0.929
						4.2			4.2	0.915
						4.22			4.22	0.903
						4.24			4.24	0.84
						4.26			4.26	0.742
						4.28			4.28	0.713
						4.3			4.3	0.684
						4.32			4.32	0.653
						4.34			4.34	0.62
						4.36			4.36	0.585
						4.38			4.38	0.548
						4.4			4.4	0.535
						4.42			4.42	0.547
						4.44			4.44	0.591
						4.46			4.46	0.71
						4.48			4.48	0.826
						4.5			4.5	0.908
						4.52			4.52	0.937
						4.54			4.54	0.916
						4.56			4.56	0.859
						4.58			4.58	0.8
						4.6			4.6	0.789
						4.62			4.62	0.775
						4.64			4.64	0.746
						4.66			4.66	0.71
						4.68			4.68	0.671
						4.7			4.7	0.665
						4.72			4.72	0.675
						4.74			4.74	0.739
						4.76			4.76	0.825
						4.78			4.78	0.914
						4.8			4.8	0.987
						4.82			4.82	1.03
						4.84			4.84	1.03
						4.86			4.86	0.994
						4.88			4.88	0.935
						4.9			4.9	0.904
						4.92			4.92	0.862
						4.94			4.94	0.849
						4.96			4.96	0.834
						4.98			4.98	0.855
						5			5	0.912
						5.02			5.02	0.972
						5.04			5.04	1.02
						5.06			5.06	1.06
						5.08			5.08	1.07
						5.1			5.1	1.06
						5.12			5.12	1.03
						5.14			5.14	0.977
						5.16			5.16	0.939
						5.18			5.18	0.889
						5.2			5.2	0.847
						5.22			5.22	0.809
						5.24			5.24	0.758
						5.26			5.26	0.723
						5.28			5.28	0.693
						5.3			5.3	0.67
						5.32			5.32	0.64
						5.34			5.34	0.602
						5.36			5.36	0.566
						5.38			5.38	0.531
						5.4			5.4	0.536
						5.42			5.42	0.575
						5.44			5.44	0.692
						5.46			5.46	0.815
						5.48			5.48	0.903
						5.5			5.5	0.941
						5.52			5.52	0.927
						5.54			5.54	0.876
						5.56			5.56	0.807
						5.58			5.58	0.797
						5.6			5.6	0.784
						5.62			5.62	0.762
						5.64			5.64	0.734
						5.66			5.66	0.705
						5.68			5.68	0.668
						5.7			5.7	0.676
						5.72			5.72	0.734
						5.74			5.74	0.815
						5.76			5.76	0.904
						5.78			5.78	0.982
						5.8			5.8	1.03
						5.82			5.82	1.04
						5.84			5.84	1.01
						5.86			5.86	0.965
						5.88			5.88	0.904
						5.9			5.9	0.902
						5.92			5.92	0.878
						5.94			5.94	0.858
						5.96			5.96	0.836
						5.98			5.98	0.876
						6			6	0.939
						6.02			6.02	1
						6.04			6.04	1.05
						6.06			6.06	1.07
						6.08			6.08	1.06
						6.1			6.1	1.03
						6.12			6.12	0.974
						6.14			6.14	0.937
						6.16			6.16	0.905
						6.18			6.18	0.895
						6.2			6.2	0.865
						6.22			6.22	0.772
						6.24			6.24	0.722
						6.26			6.26	0.689
						6.28			6.28	0.66
						6.3			6.3	0.625
						6.32			6.32	0.592
						6.34			6.34	0.56
						6.36			6.36	0.534
						6.38			6.38	0.544
						6.4			6.4	0.583
						6.42			6.42	0.685
						6.44			6.44	0.808
						6.46			6.46	0.899
						6.48			6.48	0.938
						6.5			6.5	0.924
						6.52			6.52	0.871
						6.54			6.54	0.806
						6.56			6.56	0.797
						6.58			6.58	0.785
						6.6			6.6	0.758
						6.62			6.62	0.722
						6.64			6.64	0.682
						6.66			6.66	0.666
						6.68			6.68	0.67
						6.7			6.7	0.727
						6.72			6.72	0.809
						6.74			6.74	0.898
						6.76			6.76	0.975
						6.78			6.78	1.02
						6.8			6.8	1.03
						6.82			6.82	1
						6.84			6.84	0.948
						6.86			6.86	0.895
						6.88			6.88	0.904
						6.9			6.9	0.9
						6.92			6.92	0.876
						6.94			6.94	0.839
						6.96			6.96	0.89
						6.98			6.98	0.952
						7			7	1.01
						7.02			7.02	1.06
						7.04			7.04	1.08
						7.06			7.06	1.08
						7.08			7.08	1.04
						7.1			7.1	0.986
						7.12			7.12	0.949
						7.14			7.14	0.906
						7.16			7.16	0.889
						7.18			7.18	0.863
						7.2			7.2	0.782
						7.22			7.22	0.727
						7.24			7.24	0.697
						7.26			7.26	0.666
						7.28			7.28	0.632
						7.3			7.3	0.607
						7.32			7.32	0.578
						7.34			7.34	0.544
						7.36			7.36	0.54
						7.38			7.38	0.575
						7.4			7.4	0.66
						7.42			7.42	0.788
						7.44			7.44	0.887
						7.46			7.46	0.936
						7.48			7.48	0.93
						7.5			7.5	0.881
						7.52			7.52	0.812
						7.54			7.54	0.809
						7.56			7.56	0.802
						7.58			7.58	0.778
						7.6			7.6	0.747
						7.62			7.62	0.713
						7.64			7.64	0.668
						7.66			7.66	0.668
						7.68			7.68	0.719
						7.7			7.7	0.798
						7.72			7.72	0.888
						7.74			7.74	0.97
						7.76			7.76	1.02
						7.78			7.78	1.04
						7.8			7.8	1.02
						7.82			7.82	0.977
						7.84			7.84	0.919
						7.86			7.86	0.9
						7.88			7.88	0.883
						7.9			7.9	0.867
						7.92			7.92	0.846
						7.94			7.94	0.865
						7.96			7.96	0.926
						7.98			7.98	0.99
						8			8	1.04
						[Name]			[Name]
						Pressure STD at pres STD			Velocity STD at vel STD
						[Data]			[Data]
						Time [ s ]			Time [ s ]	vel STD [ m s^-1 ]
						0.02			0.02	0.114
						0.04			0.04	0.123
						0.06			0.06	0.136
						0.08			0.08	0.152
						0.1			0.1	0.171
						0.12			0.12	0.19
						0.14			0.14	0.208
						0.16			0.16	0.223
						0.18			0.18	0.233
						0.2			0.2	0.239
						0.22			0.22	0.24
						0.24			0.24	0.237
						0.26			0.26	0.232
						0.28			0.28	0.223
						0.3			0.3	0.211
						0.32			0.32	0.199
						0.34			0.34	0.188
						0.36			0.36	0.176
						0.38			0.38	0.164
						0.4			0.4	0.152
						0.42			0.42	0.142
						0.44			0.44	0.133
						0.46			0.46	0.127
						0.48			0.48	0.125
						0.5			0.5	0.127
						0.52			0.52	0.135
						0.54			0.54	0.147
						0.56			0.56	0.16
						0.58			0.58	0.172
						0.6			0.6	0.18
						0.62			0.62	0.184
						0.64			0.64	0.183
						0.66			0.66	0.179
						0.68			0.68	0.175
						0.7			0.7	0.17
						0.72			0.72	0.165
						0.74			0.74	0.161
						0.76			0.76	0.157
						0.78			0.78	0.155
						0.8			0.8	0.155
						0.82			0.82	0.158
						0.84			0.84	0.165
						0.86			0.86	0.175
						0.88			0.88	0.186
						0.9			0.9	0.195
						0.92			0.92	0.201
						0.94			0.94	0.203
						0.96			0.96	0.202
						0.98			0.98	0.199
						1			1	0.194
						1.02			1.02	0.19
						1.04			1.04	0.187
						1.06			1.06	0.188
						1.08			1.08	0.191
						1.1			1.1	0.197
						1.12			1.12	0.205
						1.14			1.14	0.212
						1.16			1.16	0.219
						1.18			1.18	0.223
						1.2			1.2	0.223
						1.22			1.22	0.22
						1.24			1.24	0.212
						1.26			1.26	0.202
						1.28			1.28	0.193
						1.3			1.3	0.183
						1.32			1.32	0.172
						1.34			1.34	0.163
						1.36			1.36	0.153
						1.38			1.38	0.143
						1.4			1.4	0.135
						1.42			1.42	0.128
						1.44			1.44	0.124
						1.46			1.46	0.123
						1.48			1.48	0.128
						1.5			1.5	0.137
						1.52			1.52	0.15
						1.54			1.54	0.164
						1.56			1.56	0.176
						1.58			1.58	0.185
						1.6			1.6	0.189
						1.62			1.62	0.189
						1.64			1.64	0.185
						1.66			1.66	0.18
						1.68			1.68	0.175
						1.7			1.7	0.17
						1.72			1.72	0.165
						1.74			1.74	0.16
						1.76			1.76	0.158
						1.78			1.78	0.159
						1.8			1.8	0.163
						1.82			1.82	0.172
						1.84			1.84	0.184
						1.86			1.86	0.197
						1.88			1.88	0.208
						1.9			1.9	0.215
						1.92			1.92	0.218
						1.94			1.94	0.217
						1.96			1.96	0.212
						1.98			1.98	0.207
						2			2	0.202
						2.02			2.02	0.199
						2.04			2.04	0.198
						2.06			2.06	0.201
						2.08			2.08	0.205
						2.1			2.1	0.211
						2.12			2.12	0.218
						2.14			2.14	0.223
						2.16			2.16	0.226
						2.18			2.18	0.226
						2.2			2.2	0.222
						2.22			2.22	0.214
						2.24			2.24	0.205
						2.26			2.26	0.194
						2.28			2.28	0.183
						2.3			2.3	0.173
						2.32			2.32	0.162
						2.34			2.34	0.153
						2.36			2.36	0.144
						2.38			2.38	0.135
						2.4			2.4	0.128
						2.42			2.42	0.123
						2.44			2.44	0.121
						2.46			2.46	0.123
						2.48			2.48	0.13
						2.5			2.5	0.142
						2.52			2.52	0.156
						2.54			2.54	0.168
						2.56			2.56	0.178
						2.58			2.58	0.182
						2.6			2.6	0.182
						2.62			2.62	0.179
						2.64			2.64	0.174
						2.66			2.66	0.17
						2.68			2.68	0.166
						2.7			2.7	0.163
						2.72			2.72	0.16
						2.74			2.74	0.159
						2.76			2.76	0.16
						2.78			2.78	0.165
						2.8			2.8	0.173
						2.82			2.82	0.184
						2.84			2.84	0.196
						2.86			2.86	0.206
						2.88			2.88	0.213
						2.9			2.9	0.215
						2.92			2.92	0.214
						2.94			2.94	0.209
						2.96			2.96	0.204
						2.98			2.98	0.2
						3			3	0.197
						3.02			3.02	0.198
						3.04			3.04	0.202
						3.06			3.06	0.208
						3.08			3.08	0.215
						3.1			3.1	0.222
						3.12			3.12	0.227
						3.14			3.14	0.231
						3.16			3.16	0.231
						3.18			3.18	0.227
						3.2			3.2	0.22
						3.22			3.22	0.21
						3.24			3.24	0.2
						3.26			3.26	0.189
						3.28			3.28	0.179
						3.3			3.3	0.168
						3.32			3.32	0.157
						3.34			3.34	0.147
						3.36			3.36	0.138
						3.38			3.38	0.13
						3.4			3.4	0.124
						3.42			3.42	0.121
						3.44			3.44	0.122
						3.46			3.46	0.128
						3.48			3.48	0.138
						3.5			3.5	0.151
						3.52			3.52	0.164
						3.54			3.54	0.173
						3.56			3.56	0.179
						3.58			3.58	0.18
						3.6			3.6	0.178
						3.62			3.62	0.175
						3.64			3.64	0.172
						3.66			3.66	0.168
						3.68			3.68	0.165
						3.7			3.7	0.162
						3.72			3.72	0.161
						3.74			3.74	0.162
						3.76			3.76	0.166
						3.78			3.78	0.174
						3.8			3.8	0.184
						3.82			3.82	0.196
						3.84			3.84	0.206
						3.86			3.86	0.213
						3.88			3.88	0.217
						3.9			3.9	0.216
						3.92			3.92	0.214
						3.94			3.94	0.209
						3.96			3.96	0.205
						3.98			3.98	0.202
						4			4	0.202
						4.02			4.02	0.205
						4.04			4.04	0.209
						4.06			4.06	0.216
						4.08			4.08	0.223
						4.1			4.1	0.229
						4.12			4.12	0.232
						4.14			4.14	0.232
						4.16			4.16	0.228
						4.18			4.18	0.221
						4.2			4.2	0.212
						4.22			4.22	0.201
						4.24			4.24	0.189
						4.26			4.26	0.177
						4.28			4.28	0.167
						4.3			4.3	0.157
						4.32			4.32	0.147
						4.34			4.34	0.138
						4.36			4.36	0.13
						4.38			4.38	0.124
						4.4			4.4	0.121
						4.42			4.42	0.121
						4.44			4.44	0.127
						4.46			4.46	0.137
						4.48			4.48	0.149
						4.5			4.5	0.162
						4.52			4.52	0.172
						4.54			4.54	0.178
						4.56			4.56	0.179
						4.58			4.58	0.177
						4.6			4.6	0.173
						4.62			4.62	0.17
						4.64			4.64	0.166
						4.66			4.66	0.163
						4.68			4.68	0.16
						4.7			4.7	0.159
						4.72			4.72	0.16
						4.74			4.74	0.164
						4.76			4.76	0.172
						4.78			4.78	0.183
						4.8			4.8	0.194
						4.82			4.82	0.205
						4.84			4.84	0.213
						4.86			4.86	0.216
						4.88			4.88	0.215
						4.9			4.9	0.21
						4.92			4.92	0.205
						4.94			4.94	0.2
						4.96			4.96	0.198
						4.98			4.98	0.199
						5			5	0.202
						5.02			5.02	0.208
						5.04			5.04	0.215
						5.06			5.06	0.222
						5.08			5.08	0.229
						5.1			5.1	0.233
						5.12			5.12	0.233
						5.14			5.14	0.23
						5.16			5.16	0.223
						5.18			5.18	0.214
						5.2			5.2	0.203
						5.22			5.22	0.192
						5.24			5.24	0.181
						5.26			5.26	0.17
						5.28			5.28	0.16
						5.3			5.3	0.149
						5.32			5.32	0.14
						5.34			5.34	0.131
						5.36			5.36	0.125
						5.38			5.38	0.121
						5.4			5.4	0.121
						5.42			5.42	0.126
						5.44			5.44	0.135
						5.46			5.46	0.148
						5.48			5.48	0.16
						5.5			5.5	0.171
						5.52			5.52	0.177
						5.54			5.54	0.179
						5.56			5.56	0.178
						5.58			5.58	0.175
						5.6			5.6	0.171
						5.62			5.62	0.168
						5.64			5.64	0.165
						5.66			5.66	0.162
						5.68			5.68	0.161
						5.7			5.7	0.161
						5.72			5.72	0.165
						5.74			5.74	0.172
						5.76			5.76	0.182
						5.78			5.78	0.193
						5.8			5.8	0.204
						5.82			5.82	0.212
						5.84			5.84	0.217
						5.86			5.86	0.218
						5.88			5.88	0.216
						5.9			5.9	0.211
						5.92			5.92	0.207
						5.94			5.94	0.204
						5.96			5.96	0.203
						5.98			5.98	0.205
						6			6	0.209
						6.02			6.02	0.216
						6.04			6.04	0.223
						6.06			6.06	0.229
						6.08			6.08	0.232
						6.1			6.1	0.233
						6.12			6.12	0.23
						6.14			6.14	0.224
						6.16			6.16	0.214
						6.18			6.18	0.203
						6.2			6.2	0.192
						6.22			6.22	0.18
						6.24			6.24	0.169
						6.26			6.26	0.159
						6.28			6.28	0.149
						6.3			6.3	0.14
						6.32			6.32	0.132
						6.34			6.34	0.126
						6.36			6.36	0.122
						6.38			6.38	0.121
						6.4			6.4	0.126
						6.42			6.42	0.135
						6.44			6.44	0.147
						6.46			6.46	0.16
						6.48			6.48	0.17
						6.5			6.5	0.177
						6.52			6.52	0.178
						6.54			6.54	0.177
						6.56			6.56	0.174
						6.58			6.58	0.17
						6.6			6.6	0.166
						6.62			6.62	0.163
						6.64			6.64	0.161
						6.66			6.66	0.159
						6.68			6.68	0.16
						6.7			6.7	0.163
						6.72			6.72	0.17
						6.74			6.74	0.18
						6.76			6.76	0.192
						6.78			6.78	0.203
						6.8			6.8	0.211
						6.82			6.82	0.215
						6.84			6.84	0.215
						6.86			6.86	0.212
						6.88			6.88	0.208
						6.9			6.9	0.203
						6.92			6.92	0.2
						6.94			6.94	0.2
						6.96			6.96	0.202
						6.98			6.98	0.208
						7			7	0.215
						7.02			7.02	0.223
						7.04			7.04	0.229
						7.06			7.06	0.234
						7.08			7.08	0.235
						7.1			7.1	0.233
						7.12			7.12	0.226
						7.14			7.14	0.217
						7.16			7.16	0.206
						7.18			7.18	0.195
						7.2			7.2	0.183
						7.22			7.22	0.171
						7.24			7.24	0.16
						7.26			7.26	0.15
						7.28			7.28	0.141
						7.3			7.3	0.133
						7.32			7.32	0.127
						7.34			7.34	0.122
						7.36			7.36	0.121
						7.38			7.38	0.125
						7.4			7.4	0.133
						7.42			7.42	0.145
						7.44			7.44	0.158
						7.46			7.46	0.169
						7.48			7.48	0.176
						7.5			7.5	0.177
						7.52			7.52	0.176
						7.54			7.54	0.173
						7.56			7.56	0.169
						7.58			7.58	0.166
						7.6			7.6	0.163
						7.62			7.62	0.161
						7.64			7.64	0.16
						7.66			7.66	0.16
						7.68			7.68	0.162
						7.7			7.7	0.169
						7.72			7.72	0.178
						7.74			7.74	0.19
						7.76			7.76	0.201
						7.78			7.78	0.21
						7.8			7.8	0.216
						7.82			7.82	0.218
						7.84			7.84	0.216
						7.86			7.86	0.213
						7.88			7.88	0.208
						7.9			7.9	0.205
						7.92			7.92	0.204
						7.94			7.94	0.205
						7.96			7.96	0.209
						7.98			7.98	0.215
						8			8	0.223

## Sheet: Folha1
2.4		2.4
2.41
2.42
2.43
2.44
2.45
2.46
2.47
2.48
2.49
2.5
2.51
2.52
2.53
2.54
2.55
2.56
2.57
2.58
2.59
2.6
2.61
2.62
2.63
2.64
2.65
2.66
2.67
2.68
2.69
2.7
2.71
2.72
2.73
2.74
2.75
2.76
2.77
2.78
2.79
2.8
2.81
2.82
2.83
2.84
2.85
2.86
2.87
2.88
2.89
2.9
2.91
2.92
2.93
2.94
2.95
2.96
2.97
2.98
2.99
3
3.01
3.02
3.03
3.04
3.05
3.06
3.07
3.08
3.09
3.1
3.11
3.12
3.13
3.14
3.15
3.16
3.17
3.18
3.19
3.2
