# Supplementary material for: Computational fluid dynamics of the right atrium: Assessment of modelling criteria for the evaluation of dialysis catheters
Source: PLoS One. 2021 Feb 25;16(2):e0247438. doi: 10.1371/journal.pone.0247438 (PMC7906423; doi:10.1371/journal.pone.0247438)
Supplement: S11 File — (XLSX) [file pone.0247438.s011.xlsx]

## Sheet: WSS (total surface average)
[Name]			[Name]
Spatially averaged WSS			Volume-averaged vorticity
[Data]			[Data]
Time [ s ]	WSS [Pa]		Time [ s ]	Vorticity [1/s]
0	1.49		0	39.5
0.0100001	1.52		0.01	39.4
0.0200001	1.55		0.0200001	39.4
0.0300001	1.57		0.0300001	39.4
0.0400001	1.59		0.0400001	39.5
0.05	1.63		0.05	39.7
0.06	1.68		0.06	40
0.07	1.74		0.07	40.5
0.08	1.79		0.08	41
0.09	1.84		0.09	41.6
0.1	1.88		0.1	42.4
0.11	1.94		0.11	43.2
0.12	1.99		0.12	44.1
0.13	2.04		0.13	45
0.14	2.09		0.14	46
0.15	2.14		0.15	47.1
0.16	2.2		0.16	48.2
0.17	2.25		0.17	49.3
0.18	2.3		0.18	50.3
0.19	2.35		0.19	51.4
0.2	2.38		0.2	52.3
0.21	2.39		0.21	53.1
0.22	2.4		0.22	53.7
0.23	2.4		0.23	54.1
0.24	2.38		0.24	54.3
0.25	2.38		0.25	54.4
0.26	2.39		0.26	54.2
0.27	2.4		0.27	54
0.28	2.41		0.28	53.6
0.29	2.42		0.29	53.2
0.3	2.41		0.3	52.8
0.31	2.37		0.31	52.4
0.32	2.35		0.32	52
0.33	2.33		0.33	51.5
0.34	2.3		0.34	50.9
0.35	2.24		0.35	50.3
0.36	2.16		0.36	49.6
0.37	2.09		0.37	48.7
0.38	2.05		0.38	47.8
0.39	2.02		0.39	46.8
0.4	1.98		0.4	45.8
0.41	1.94		0.41	44.7
0.42	1.91		0.42	43.6
0.43	1.88		0.43	42.6
0.44	1.85		0.44	41.5
0.45	1.81		0.45	40.5
0.46	1.77		0.46	39.6
0.47	1.74		0.47	38.8
0.48	1.72		0.48	38.2
0.49	1.71		0.49	37.8
0.5	1.72		0.5	37.5
0.51	1.75		0.51	37.4
0.52	1.79		0.52	37.5
0.53	1.83		0.53	37.7
0.54	1.85		0.54	38.1
0.55	1.86		0.55	38.5
0.56	1.86		0.56	39
0.57	1.86		0.57	39.5
0.58	1.86		0.58	40.1
0.59	1.85		0.59	40.6
0.6	1.83		0.6	41
0.61	1.82		0.61	41.4
0.62	1.8		0.62	41.7
0.63	1.77		0.63	41.9
0.64	1.73		0.64	42.1
0.65	1.68		0.65	42.1
0.66	1.63		0.66	42
0.67	1.58		0.67	41.9
0.68	1.53		0.68	41.8
0.69	1.48		0.69	41.6
0.7	1.44		0.7	41.5
0.71	1.4		0.71	41.3
0.72	1.38		0.72	41.2
0.73	1.38		0.73	41
0.74	1.39		0.74	41
0.75	1.39		0.75	40.9
0.76	1.39		0.76	40.7
0.77	1.4		0.77	40.6
0.78	1.42		0.78	40.5
0.79	1.45		0.79	40
0.8	1.49		0.8	39.5
