# Supplementary material for: Computational fluid dynamics of the right atrium: Assessment of modelling criteria for the evaluation of dialysis catheters
Source: PLoS One. 2021 Feb 25;16(2):e0247438. doi: 10.1371/journal.pone.0247438 (PMC7906423; doi:10.1371/journal.pone.0247438)
Supplement: S12 File — (XLSX) [file pone.0247438.s012.xlsx]

## Sheet: vorticity values
[Name]			[Name]		[Name]		[Name]		[Name]		[Name]		[Name]		[Name]
Right atrium			Catheter A1		Catheter A2		Catheter A3		Catheter B		Catheter C		Catheter D1		Catheter D2
[Data]			[Data]		[Data]		[Data]		[Data]		[Data]		[Data]		[Data]
Time [ s ]	Vol-avg vorticity [1/s]		Vol-avg vorticity [1/s]		Vol-avg vorticity [1/s]		Vol-avg vorticity [1/s]		Vol-avg vorticity [1/s]		Vol-avg vorticity [1/s]		Vol-avg vorticity [1/s]		Vol-avg vorticity [1/s]
0	39.5		49.7		50.3		51.2		53		52.5		51.5		50.5
0.01	39.4		49.8		50.3		51.3		53.1		53.2		51.5		50.6
0.0200001	39.4		50		50.4		51.4		53.2		53.9		51.5		50.7
0.0300001	39.4		50.2		50.5		51.7		53.4		54.4		51.7		50.9
0.0400001	39.5		50.5		50.7		51.9		53.6		54.8		51.9		51.1
0.05	39.7		50.8		50.9		52.2		53.8		54.9		52.2		51.4
0.06	40		51.2		51.2		52.6		54.1		55.1		52.5		51.8
0.07	40.5		51.6		51.6		52.9		54.5		55.3		52.9		52.2
0.08	41		52		52.1		53.4		54.9		55.6		53.4		52.7
0.09	41.6		52.6		52.6		53.9		55.4		55.9		54		53.2
0.1	42.4		53.2		53.2		54.5		55.9		56.3		54.7		53.8
0.11	43.2		53.8		53.9		55.2		56.5		56.8		55.4		54.5
0.12	44.1		54.5		54.6		55.9		57.2		57.3		56.2		55.3
0.13	45		55.2		55.4		56.7		57.9		57.9		56.9		56.1
0.14	46		56		56.2		57.5		58.6		58.6		57.7		56.9
0.15	47.1		56.7		57		58.3		59.4		59.4		58.6		57.7
0.16	48.2		57.5		57.7		59.2		60.3		60.2		59.4		58.6
0.17	49.3		58.3		58.5		60		61.2		61		60.3		59.4
0.18	50.3		59.1		59.3		60.9		62		61.9		61.1		60.2
0.19	51.4		60		60		61.7		62.9		62.8		62		61
0.2	52.3		60.8		60.6		62.5		63.7		63.6		62.9		61.7
0.21	53.1		61.6		61.3		63.2		64.3		64.4		63.7		62.4
0.22	53.7		62.3		61.8		63.8		64.9		65.1		64.5		62.9
0.23	54.1		62.8		62.2		64.3		65.4		65.7		65.1		63.3
0.24	54.3		63.2		62.5		64.7		65.8		66.1		65.5		63.7
0.25	54.4		63.4		62.7		64.9		66.1		66.4		65.8		63.9
0.26	54.2		63.4		62.8		65		66.3		66.5		65.9		64
0.27	54		63.4		62.7		64.9		66.4		66.3		65.8		64
0.28	53.6		63.4		62.6		64.8		66.3		65.8		65.6		63.9
0.29	53.2		63.2		62.4		64.5		66.1		65.2		65.1		63.7
0.3	52.8		62.8		62.2		64.2		65.7		64.4		64.7		63.3
0.31	52.4		62.3		61.9		63.7		65.2		63.3		64.1		62.9
0.32	52		61.7		61.5		63.1		64.6		62.2		63.5		62.4
0.33	51.5		60.9		61.1		62.5		63.9		61		62.9		61.8
0.34	50.9		60.1		60.7		61.8		63.2		59.8		62.1		61.2
0.35	50.3		59.3		60.3		61		62.5		58.7		61.3		60.5
0.36	49.6		58.4		60		60.2		61.7		57.6		60.4		59.8
0.37	48.7		57.5		59.6		59.3		60.9		56.6		59.4		58.9
0.38	47.8		56.5		59.2		58.3		60		55.7		58.5		58.1
0.39	46.8		55.6		58.7		57.3		59		54.8		57.5		57.2
0.4	45.8		54.6		58.1		56.3		58.1		54		56.5		56.2
0.41	44.7		53.6		57.5		55.3		57.1		53.2		55.5		55.3
0.42	43.6		52.7		56.8		54.2		56.1		52.5		54.5		54.4
0.43	42.6		51.8		56.1		53.3		55.2		51.9		53.6		53.6
0.44	41.5		51		55.4		52.4		54.4		51.3		52.7		52.9
0.45	40.5		50.2		54.7		51.6		53.7		50.8		51.9		52.2
0.46	39.6		49.6		54.1		51		53.1		50.5		51.2		51.7
0.47	38.8		49.2		53.5		50.4		52.6		50.2		50.7		51.2
0.48	38.2		48.8		53.1		50		52.3		50		50.3		50.9
0.49	37.8		48.6		52.8		49.8		52.1		50		50.1		50.7
0.5	37.5		48.6		52.6		49.6		52		50.1		50		50.6
0.51	37.4		48.6		52.6		49.6		52.1		50.3		50.1		50.6
0.52	37.5		48.8		52.6		49.7		52.3		50.6		50.3		50.7
0.53	37.7		49.1		52.7		49.9		52.6		51		50.5		50.8
0.54	38.1		49.4		52.8		50.1		52.9		51.5		50.9		51
0.55	38.5		49.7		53		50.4		53.3		52		51.3		51.2
0.56	39		50.1		53.2		50.6		53.7		52.5		51.7		51.4
0.57	39.5		50.5		53.4		50.9		54.1		53		52.1		51.6
0.58	40.1		50.8		53.5		51.1		54.4		53.4		52.5		51.9
0.59	40.6		51.1		53.6		51.3		54.8		53.8		52.9		52
0.6	41		51.4		53.6		51.5		55.1		54.2		53.3		52.2
0.61	41.4		51.6		53.6		51.6		55.3		54.4		53.5		52.3
0.62	41.7		51.7		53.6		51.7		55.5		54.6		53.7		52.4
0.63	41.9		51.9		53.5		51.7		55.7		54.7		53.8		52.4
0.64	42.1		51.9		53.3		51.7		55.7		54.7		53.8		52.4
0.65	42.1		51.9		53.1		51.7		55.7		54.6		53.8		52.3
0.66	42		51.8		52.9		51.7		55.7		54.4		53.7		52.2
0.67	41.9		51.7		52.6		51.6		55.5		54.2		53.6		52
0.68	41.8		51.6		52.3		51.5		55.3		53.9		53.4		51.8
0.69	41.6		51.5		52		51.4		55		53.6		53.2		51.6
0.7	41.5		51.3		51.7		51.2		54.8		53.2		53.1		51.4
0.71	41.3		51.1		51.4		51.1		54.5		52.9		52.9		51.1
0.72	41.2		50.9		51.1		51		54.2		52.6		52.7		50.9
0.73	41		50.7		50.8		50.8		53.9		52.4		52.5		50.7
0.74	41		50.5		50.6		50.7		53.6		52.2		52.3		50.5
0.75	40.9		50.3		50.4		50.7		53.3		52.1		52.1		50.4
0.76	40.7		50.2		50.2		50.6		53.1		52.1		51.9		50.3
0.77	40.6		50		50.1		50.6		52.9		52.1		51.8		50.3
0.78	40.5		50		50		50.6		52.8		52.2		51.7		50.3
0.79	40		50		50		50.7		52.7		52.3		51.7		50.3
0.8	39.5		50.1		50		5.1		52.7		52.5		51.7		50.4
