# Supplementary material for: Computational fluid dynamics of the right atrium: Assessment of modelling criteria for the evaluation of dialysis catheters
Source: PLoS One. 2021 Feb 25;16(2):e0247438. doi: 10.1371/journal.pone.0247438 (PMC7906423; doi:10.1371/journal.pone.0247438)
Supplement: S13 File — (XLSX) [file pone.0247438.s013.xlsx]

## Sheet: vorticity values
		[Name]		[Name]		[Name]		[Name]		[Name]		[Name]		[Name]
		Catheter A1		Catheter A2		Catheter A3		Catheter B		Catheter C		Catheter D1		Catheter D2
		[Data]		[Data]		[Data]		[Data]		[Data]		[Data]		[Data]
Time [ s ]		Vol-avg shear stress [Pa]		Vol-avg shear stress [Pa]		Vol-avg shear stress [Pa]		Vol-avg shear stress [Pa]		Vol-avg shear stress [Pa]		Vol-avg shear stress [Pa]		Vol-avg shear stress [Pa]
0		12.8		15.1		13.5		13.8		9.58		11.9		9.53
0.01		12.8		15.1		13.5		13.8		9.58		11.9		9.48
0.0200001		12.8		15.1		13.5		13.8		9.59		11.6		9.43
0.0300001		12.8		15.1		13.5		13.8		9.61		11.3		9.4
0.0400001		12.8		15.1		13.5		13.8		9.62		11.2		9.41
0.05		12.8		15.1		13.5		13.8		9.64		11.1		9.49
0.06		12.8		15.1		13.5		13.8		9.66		11		9.64
0.07		12.8		15.2		13.5		13.8		9.69		11.1		9.83
0.08		12.8		15.2		13.6		13.8		9.71		11.1		10
0.09		12.8		15.3		13.6		13.8		9.73		11.2		10.2
0.1		12.8		15.3		13.6		13.8		9.75		11.4		10.5
0.11		12.8		15.4		13.6		13.8		9.77		11.5		10.7
0.12		12.8		15.4		13.6		13.8		9.8		11.7		10.9
0.13		12.8		15.5		13.6		13.8		9.82		11.9		11.1
0.14		12.8		15.5		13.6		13.8		9.83		12.1		11.2
0.15		12.8		15.6		13.6		13.8		9.85		12.4		11.3
0.16		12.7		15.6		13.6		13.8		9.87		12.7		11.3
0.17		12.7		15.6		13.6		13.8		9.89		12.9		11.4
0.18		12.7		15.6		13.6		13.8		9.9		12.9		11.4
0.19		12.7		15.7		13.6		13.8		9.91		12.5		11.5
0.2		12.7		15.7		13.6		13.8		9.92		11.8		11.4
0.21		12.7		15.7		13.6		13.8		9.93		11.5		11.2
0.22		12.7		15.7		13.6		13.8		9.94		11.6		10.9
0.23		12.7		15.7		13.6		13.8		9.95		12		10.6
0.24		12.7		15.7		13.6		13.8		9.96		12.5		10.3
0.25		12.7		15.7		13.6		13.8		9.97		13.2		10
0.26		12.7		15.7		13.6		13.8		10		14		9.82
0.27		12.7		15.8		13.6		13.8		10		14.9		9.72
0.28		12.8		15.8		13.6		13.8		10.1		14.8		9.68
0.29		12.8		15.8		13.6		13.8		10.2		13.6		9.68
0.3		12.9		15.9		13.6		13.8		10.3		12.5		9.7
0.31		13		15.9		13.6		13.9		10.4		11.9		9.71
0.32		13		15.9		13.6		13.8		10.6		11.7		9.7
0.33		13.1		16		13.6		13.8		10.9		11.6		9.68
0.34		13.1		16		13.7		13.8		11.2		11.5		9.66
0.35		13.2		16		13.7		13.8		11.5		11.5		9.64
0.36		13.2		16		13.7		13.8		11.9		11.6		9.64
0.37		13.2		15.9		13.8		13.8		12.2		11.6		9.65
0.38		13.3		15.9		13.8		13.8		12.5		11.7		9.7
0.39		13.3		15.9		13.9		13.8		12.7		11.8		9.76
0.4		13.3		15.8		13.9		13.8		12.9		11.9		9.85
0.41		13.4		15.8		14		13.8		13.2		11.9		9.95
0.42		13.4		15.7		14		13.8		13.4		11.7		10.1
0.43		13.4		15.7		14		13.8		13.5		11.6		10.1
0.44		13.4		15.6		14		13.8		13.4		11.3		10.2
0.45		13.3		15.6		14		13.8		13.4		11.1		10.3
0.46		13.3		15.6		14		13.8		13.2		10.9		10.3
0.47		13.3		15.5		14		13.8		13.1		10.8		10.3
0.48		13.3		15.5		14		13.8		12.9		10.6		10.3
0.49		13.3		15.5		14		13.7		12.8		10.5		10.3
0.5		13.2		15.5		13.9		13.7		12.6		10.5		10.3
0.51		13.2		15.4		13.9		13.7		12.5		10.4		10.3
0.52		13.2		15.4		13.9		13.7		12.4		10.4		10.3
0.53		13.2		15.4		13.9		13.8		12.3		10.4		10.3
0.54		13.2		15.4		13.9		13.8		12.2		10.4		10.3
0.55		13.2		15.4		13.9		13.8		12.1		10.4		10.4
0.56		13.1		15.4		13.9		13.8		12		10.4		10.4
0.57		13.1		15.4		13.9		13.8		11.9		10.4		10.5
0.58		13.1		15.4		13.9		13.8		11.8		10.4		10.5
0.59		13		15.4		13.9		13.8		11.8		10.4		10.6
0.6		13		15.4		13.9		13.9		11.8		10.4		10.7
0.61		12.9		15.3		13.8		13.9		11.7		10.4		10.7
0.62		12.9		15.3		13.8		13.9		11.7		10.4		10.8
0.63		12.9		15.3		13.8		13.9		11.5		10.4		10.8
0.64		12.8		15.3		13.8		13.9		11.5		10.4		10.8
0.65		12.8		15.3		13.8		13.9		11.5		10.4		10.9
0.66		12.8		15.2		13.8		13.9		11.2		10.5		10.9
0.67		12.8		15.2		13.8		13.9		11.1		10.7		10.8
0.68		12.8		15.2		13.7		13.9		11		10.9		10.7
0.69		12.7		15.2		13.7		13.9		11		11.2		10.6
0.7		12.7		15.1		13.7		13.9		10.5		11.6		10.4
0.71		12.7		15.1		13.7		13.9		10.4		12.1		10.2
0.72		12.7		15.1		13.7		13.9		10.2		12.7		9.96
0.73		12.7		15.1		13.6		13.8		9.98		13.2		9.81
0.74		12.7		15.1		13.6		13.8		9.98		13.4		9.75
0.75		12.7		15.1		13.6		13.8		9.94		13.3		9.71
0.76		12.7		15.1		13.6		13.8		9.91		12.9		9.65
0.77		12.7		15.1		13.6		13.8		9.85		12.5		9.62
0.78		12.7		15.1		13.6		13.8		9.8		12.1		9.57
0.79		12.8		15.1		13.6		13.8		9.7		11.9		9.55
0.8		12.8		15.1		13.6		13.8		9.58		11.9		9.53
